# Supplementary material for: A side-effect free method for identifying cancer drug targets
Source: Sci Rep. 2018 Apr 27;8:6669. doi: 10.1038/s41598-018-25042-2 (PMC5923273; doi:10.1038/s41598-018-25042-2)
Supplement: Supplementary file 2 — Supplementary Data 1 [file 41598_2018_25042_MOESM2_ESM.xlsx]

## Sheet: Cancer Interactome
Gene Names	R	kcoreCentrality	BC	DC	EVC	module	P	Z	UniProt ID	Drugbank ID	Drug Status	Final Disposition
RPL11	5	23	0.00407891	0.014553	0.0284536	4	0.225003	3.95154	P62913	DB02494; DB07374; DB08437	Experimental	Experimental
RPS3	5	23	0.00476295	0.0114957	0.0235513	4	0.265912	2.75827	P23396			Status Not Available
RPL9	5	23	0.00040573	0.00917207	0.0191035	4	0.0219465	2.50895	P32969			Status Not Available
RPS6	2	23	0.00496384	0.00966125	0.029517	4	0.57522	1.11771	P62753	DB11638;DB11638	Approved;Investigational	Approved
RPL5	2	23	0.00152392	0.00745995	0.0212509	4	0.304672	1.30503	P46777			Status Not Available
RPS20	2	23	0.00182187	0.0100281	0.020192	4	0.3234	2.07761	P60866			Status Not Available
RPS5	2	23	0.00085771	0.00929436	0.0189116	4	0.252518	1.94337	P46782	DB11638;DB11638	Approved;Investigational	Approved
RPL4	2	23	0.00084893	0.00892748	0.0182261	4	0.258779	1.8615	P36578	DB11638;DB11638	Approved;Investigational	Approved
RPL8	2	23	0.00017647	0.0101504	0.0162264	4	0.205513	2.45154	P62917	DB02494; DB07374; DB08437	Experimental	Experimental
RPL30	2	23	0.00038961	0.00953895	0.0158221	4	0.251053	2.1134	P62888			Status Not Available
RPS13	2	23	0.00019047	0.00892748	0.0156194	4	0.0520063	2.38455	P62277	DB11638;DB11638	Approved;Investigational	Approved
RPS8	2	23	2.1e-07	0.00452489	0.0154994	4	0.0503269	0.650729	P62241	DB11638;DB11638	Approved;Investigational	Approved
RPL19	2	23	4.74e-06	0.00440259	0.0148564	4	0.0508373	0.579465	P84098	DB02494; DB07374; DB08437	Experimental	Experimental
RPS14	2	23	0.000372	0.00807142	0.0146145	4	0.067503	1.95815	P62263			Status Not Available
RPL23	2	23	0.00074973	0.0101504	0.0145252	4	0.358565	2.02941	P62829	DB02494; DB07374; DB08437	Experimental	Experimental
RPLP0	2	23	4.83e-05	0.00782683	0.0136729	4	0.212098	1.6042	P05388			Status Not Available
RPS19	2	23	0.0001493	0.00819371	0.013362	4	0.164013	1.82561	P39019	DB11638;DB11638	Approved;Investigational	Approved
RPS16	2	23	0.00054495	0.00782683	0.0123474	4	0.267615	1.45235	P62249			Status Not Available
RPL37	2	23	6.69e-06	0.00440259	0.0095978	4	0.190496	0.440541	P61927	DB02494; DB04602; DB04805; DB07374; DB08437	Experimental	Experimental
RPS29	1	23	0.00164622	0.00782683	0.01739	4	0.0223852	1.97633	P62273			Status Not Available
RPL35A	1	23	0.00065678	0.00587012	0.0155603	4	0.0315131	1.19257	P18077			Status Not Available
RPS23	1	23	0.00175803	0.00562554	0.0150786	4	0.0290721	1.09582	P62266			Status Not Available
RPL35	1	23	0.00010082	0.00770454	0.0127936	4	0	1.90851	P42766	DB11638;DB11638	Approved;Investigational	Approved
RPS15	1	23	2.803e-05	0.00672618	0.0123109	4	0	1.58674	P62841			Status Not Available
RPL27A	1	23	9.9e-06	0.0063593	0.0121692	4	0	1.44931	P46776			Status Not Available
RPL37A	1	23	2.854e-05	0.00599242	0.0120847	4	0	1.2539	P61513			Status Not Available
RPL38	1	23	6.41e-06	0.00489177	0.0100094	4	0	0.838158	P63173			Status Not Available
RPL12	1	23	2.739e-05	0.00440259	0.00980964	4	0.0429816	0.57962	P30050			Status Not Available
RPS7	1	23	3.952e-05	0.00501406	0.00977953	4	0	0.831464	P62081			Status Not Available
RPS21	1	23	9.87e-06	0.00476947	0.00908974	4	0	0.761745	P63220			Status Not Available
RPL18A	1	23	1.4e-06	0.00403571	0.00890366	4	0	0.497336	Q02543			Status Not Available
RPS9	1	23	3e-08	0.00366883	0.00871631	4	0	0.349865	P46781	DB11638;DB11638	Approved;Investigational	Approved
RPS24	1	23	3.96e-06	0.00366883	0.00849489	4	0	0.31243	P62847			Status Not Available
RPL27	1	23	4.2e-06	0.00391342	0.00830059	4	0	0.391727	P61353			Status Not Available
RPLP1	1	23	2.4e-07	0.00354653	0.00802096	4	0	0.274687	P05386			Status Not Available
RPL31	2	21	4.461e-05	0.00403571	0.00855131	4	0.251907	0.183444	P62899			Status Not Available
RPL3	2	21	1.92e-06	0.00342424	0.0083089	4	0.0634339	0.184835	P39023	DB04865; DB09092;DB02494; DB07374; DB08437;DB09092	Approved;Experimental;Withdrawn	Withdrawn
RPL7A	1	21	4.82e-06	0.00354653	0.00785626	4	0	0.286118	P62424			Status Not Available
UBC	7	20	0.231745	0.0915984	0.252896	19	0.972141	5.87435	P0CG48	DB04464	Experimental	Experimental
SRC	7	20	0.0353448	0.0382781	0.181324	1	0.864546	4.71197	P12931	DB01254; DB04272; DB06616; DB08901; DB09079;DB01678; DB01866; DB01893; DB01908; DB01947; DB01962; DB02175; DB02336; DB02432; DB02762; DB02908; DB03023; DB03078; DB03104; DB03114; DB03217; DB03268; DB03298; DB03306; DB03525; DB03591; DB03628; DB03712; DB03828; DB03902; DB04080; DB04495; DB04739; DB04751; DB06882; DB06883; DB07335; DB07662; DB07966; DB08052; DB08053; DB08054; DB08192; DB08462; DB08…	Approved;Experimental;Nutraceutical;Investigational	Nutraceutical
AKT1	7	20	0.0433854	0.0346093	0.161819	24	0.940389	3.20948	P31749	DB01169; DB02709;DB01863; DB02709; DB07584; DB07585;DB00171;DB00171; DB01169; DB01645; DB02709	Approved;Experimental;Nutraceutical;Investigational	Nutraceutical
TP53	7	20	0.0510367	0.0431699	0.15036	19	0.964438	2.60173	P04637	DB00945; DB01593;DB03347; DB08363;DB05404	Approved;Experimental;Investigational	Approved
STAT3	7	20	0.0157392	0.0203008	0.126612	9	0.816978	3.24182	P40763			Status Not Available
MAPK1	7	20	0.00724492	0.0211569	0.100902	15	0.901912	3.63928	P28482	DB01064; DB01169; DB11120;DB02116; DB02482; DB02733; DB04338; DB06877; DB07010; DB07264; DB07788; DB07794; DB07905; DB08513; DB08521; DB11120;DB01169; DB13930	Approved;Experimental;Investigational	Approved
ESR1	7	20	0.0172118	0.0216461	0.0979403	13	0.892572	2.81847	P03372	DB00255; DB00286; DB00294; DB00304; DB00367; DB00396; DB00431; DB00481; DB00539; DB00603; DB00624; DB00648; DB00655; DB00675; DB00756; DB00783; DB00823; DB00841; DB00882; DB00890; DB00947; DB00957; DB00977; DB01065; DB01108; DB01183; DB01185; DB01196; DB01357; DB01406; DB01428; DB01431; DB01593; DB01708; DB01878; DB02187; DB02709; DB04573; DB04574; DB04575; DB04930; DB04938; DB06202; DB06401; DB0…	Approved;Experimental;Nutraceutical;Illicit;Withdrawn;Investigational	Withdrawn
INS	7	20	0.0436367	0.0287391	0.0921071	71	0.957978	2.94347	P01308	DB01593;DB01776; DB08231	Approved;Experimental	Approved
CTNNB1	7	20	0.017088	0.0210346	0.0769456	67	0.946318	2.72042	P35222	DB03904	Approved	Approved
STAT1	7	20	0.00876531	0.0160205	0.075794	9	0.78713	2.8436	P42224			Status Not Available
MAPK14	7	20	0.00537763	0.0150422	0.0698528	15	0.841642	4.10314	Q16539	DB01254;DB01761; DB01807; DB01948; DB01953; DB01988; DB02195; DB02277; DB02352; DB02873; DB02984; DB03044; DB03110; DB03980; DB04338; DB04632; DB04797; DB06882; DB06940; DB06991; DB07307; DB07459; DB07607; DB07811; DB07829; DB07832; DB07833; DB07834; DB07835; DB07942; DB07943; DB08064; DB08068; DB08091; DB08092; DB08093; DB08095; DB08096; DB08097; DB08242; DB08349; DB08351; DB08352; DB08395; DB08…	Approved;Experimental;Investigational	Approved
HDAC1	7	20	0.00585983	0.0203008	0.064578	22	0.886585	4.05336	Q13547	DB01169; DB01593; DB02546; DB06176; DB08868;DB05015; DB06603;DB01169; DB02546; DB05223; DB06176; DB08868; DB11830; DB12565;DB05015; DB06603	Approved;Approved;Investigational;Investigational	Approved
CDK2	7	20	0.00627149	0.0160205	0.0641993	20	0.840731	2.61492	P24941	DB06616;DB01888; DB02010; DB02052; DB02091; DB02116; DB02197; DB02297; DB02407; DB02538; DB02603; DB02647; DB02733; DB02833; DB02898; DB02915; DB02950; DB02963; DB02973; DB03019; DB03307; DB03365; DB03428; DB03490; DB03496; DB03583; DB03663; DB03737; DB03801; DB04006; DB04101; DB04186; DB04288; DB04407; DB04518; DB04607; DB04662; DB04669; DB06844; DB06888; DB06944; DB06948; DB06976; DB06983; DB07…	Approved;Experimental;Investigational	Approved
FN1	7	20	0.016125	0.0158983	0.0617527	11	0.807176	3.21603	P02751	DB01593; DB08888	Approved	Approved
CALM1	7	20	0.0294455	0.0200563	0.0572204	44	0.937969	2.90211	P62158			Status Not Available
PTEN	7	20	0.00904636	0.0113734	0.0564097	43	0.798993	2.82225	P60484	DB04327	Experimental	Experimental
SMAD4	7	20	0.0106793	0.0125963	0.0559214	30	0.824854	2.77944	Q13485			Status Not Available
MAPK3	7	20	0.00310308	0.0125963	0.0550272	15	0.856473	2.68842	P27361	DB00605; DB01169;DB02733; DB04604;DB01169; DB13930	Approved;Experimental;Investigational	Approved
PCNA	7	20	0.0160664	0.0223798	0.0536511	12	0.798421	4.205	P12004	DB00279	Approved	Approved
BRCA1	7	20	0.00585363	0.0173658	0.0526257	25	0.865438	2.75714	P38398			Status Not Available
HSP90AA1	7	20	0.00637707	0.00807142	0.0425325	62	0.884129	2.97089	P07900	DB00615; DB00716; DB09130;DB02359; DB02424; DB02550; DB02754; DB02840; DB03093; DB03137; DB03504; DB03749; DB03809; DB03899; DB04054; DB04216; DB04254; DB04505; DB04588; DB06956; DB06957; DB06958; DB06961; DB06964; DB06969; DB07100; DB07317; DB07319; DB07324; DB07325; DB07495; DB07502; DB07594; DB07601; DB07877; DB08194; DB08197; DB08436; DB08442; DB08443; DB08557; DB08786; DB08787; DB08788; DB08…	Approved;Experimental;Investigational	Approved
GRB2	6	20	0.0155344	0.0242143	0.133334	1	0.663959	4.82199	P62993	DB00061;DB03276	Approved;Experimental	Approved
FYN	6	20	0.0106915	0.0258041	0.126531	1	0.743217	4.69047	P06241	DB01254;DB02078;DB01254	Approved;Experimental;Investigational	Approved
PIK3R1	6	20	0.00094493	0.0144307	0.108614	1	0.577671	3.27218	P27986	DB01064;DB08059;DB05210	Approved;Experimental;Investigational	Approved
CBL	6	20	0.00301735	0.015776	0.105517	1	0.621512	3.22709	P22681			Status Not Available
JAK2	6	20	0.00554423	0.0168766	0.0950804	9	0.627683	4.8035	O60674	DB08877; DB08895; DB11817;DB04716; DB07161; DB07162; DB08067;DB05243; DB08895; DB11817	Approved;Experimental;Investigational	Approved
LCK	6	20	0.00309122	0.013697	0.09365	1	0.46774	3.3973	P06239	DB01254; DB08901; DB09079;DB01830; DB02010; DB03023; DB04003; DB04395; DB06925; DB07146; DB07297; DB08055; DB08056; DB08057;DB01254	Approved;Experimental;Investigational	Approved
LYN	6	20	0.0038641	0.0125963	0.0837951	1	0.450035	3.06957	P07948	DB01254; DB06616; DB08901; DB09079;DB03023;DB01254	Approved;Experimental;Investigational	Approved
SYK	6	20	0.00569884	0.0129632	0.0780405	1	0.463802	3.16306	P43405	DB02010; DB06834; DB07159; DB07194; DB08361;DB08846	Experimental;Investigational	Investigational
JAK1	6	20	0.00681539	0.012474	0.0676688	9	0.614867	3.51795	P23458	DB08877; DB08895; DB11817;DB02375; DB04716;DB08895; DB11817	Approved;Experimental;Investigational	Approved
SOCS3	6	20	0.00089084	0.00941666	0.0488396	9	0.586225	2.63204	O14543			Status Not Available
AURKB	6	20	0.00183808	0.0118625	0.0294264	5	0.454407	2.67188	Q96GD4	DB04703; DB07340;DB04703; DB05169	Experimental;Investigational	Investigational
POLR2A	6	20	0.0060413	0.0138192	0.0202931	7	0.645489	3.0019	P24928			Status Not Available
POLR2E	6	20	0.00453235	0.00929436	0.00961853	7	0.465471	2.59118	P19388			Status Not Available
DCTN2	6	20	0.00130662	0.00904977	0.00929034	18	0.434211	2.61459	Q13561			Status Not Available
POLR2F	6	20	0.00169703	0.0117402	0.00798112	7	0.531946	3.40539	P61218			Status Not Available
POLR2H	6	20	0.00017485	0.00868289	0.00591101	7	0.366013	2.85469	P52434			Status Not Available
BUB1	5	20	0.0012725	0.0118625	0.0288392	5	0.252715	3.42233	O43683			Status Not Available
BUB1B	5	20	0.00027254	0.010395	0.0287686	5	0.165119	3.26091	O60566			Status Not Available
NDC80	5	20	0.00013936	0.00953895	0.0196513	5	0.174857	2.77029	O14777			Status Not Available
SF3A2	5	20	0.00131714	0.0144307	0.0125939	2	0.245398	4.97898	Q15428	DB09130	Approved	Approved
U2AF2	5	20	0.0002772	0.00941666	0.00932623	2	0.100239	3.15674	P26368			Status Not Available
SRSF1	5	20	0.00121689	0.00880519	0.00857536	2	0.126154	2.69831	Q07955	DB09130	Approved	Approved
SNRPD3	5	20	0.00022339	0.0101504	0.00823075	2	0.290685	2.92507	P62318			Status Not Available
EGFR	4	20	0.0179906	0.022013	0.131198	1	0.856721	2.2384	P00533	DB00002; DB00072; DB00281; DB00317; DB00530; DB01259; DB01269; DB05294; DB08916; DB09330; DB09559; DB11737; DB11828; DB12267; DB13164;DB03496; DB07602; DB07662;DB00072; DB00317; DB00530; DB01259; DB01269; DB03496; DB04988; DB05101; DB05374; DB05424; DB05524; DB05944; DB11731; DB11737; DB11828; DB12202; DB13164	Approved;Experimental;Investigational	Approved
JUN	4	20	0.0270177	0.0237251	0.1106	15	0.933844	2.38435	P05412	DB00570; DB01029; DB01169;DB00852;DB01029; DB01169; DB05785	Approved;Approved;Investigational	Approved
RAC1	4	20	0.00851131	0.0205454	0.0896398	1	0.849836	2.12874	P63000	DB00993;DB00514;DB04315	Approved;Approved;Experimental	Approved
EP300	4	20	0.00604667	0.0201785	0.0885773	13	0.930857	1.28721	Q09472			Status Not Available
CREBBP	4	20	0.00763308	0.0203008	0.087039	13	0.929688	1.53222	Q92793	DB08655	Experimental	Experimental
FOS	4	20	0.0104451	0.016632	0.0780044	15	0.9055	2.43698	P01100	DB08813;DB00852	Approved;Approved	Approved
EGF	4	20	0.006369	0.0132078	0.0778511	11	0.849681	1.48342	P01133	DB00364;DB04454;DB11973	Approved;Experimental;Investigational	Approved
MYC	4	20	0.0171351	0.0150422	0.0764069	20	0.936921	1.14162	P01106	DB08813	Approved	Approved
HRAS	4	20	0.00314056	0.0139415	0.0758397	1	0.817496	1.41483	P01112	DB02210; DB03226; DB04137; DB04315; DB08751	Experimental	Experimental
VEGFA	4	20	0.00603845	0.0144307	0.0724836	72	0.923993	2.18355	P15692	DB00112; DB01017; DB01120; DB01136; DB01270; DB03754; DB05294; DB06779; DB08885; DB09301;DB03088;DB09301;DB00112; DB01017; DB01136; DB03088; DB05434; DB05890	Approved;Experimental;Nutraceutical;Investigational	Nutraceutical
RELA	4	20	0.00314301	0.0122294	0.070908	10	0.846992	1.51366	Q04206	DB08908;DB08908	Approved;Investigational	Approved
IL6	4	20	0.00975937	0.0179773	0.0704459	9	0.877108	2.19482	P05231	DB01404; DB09036;DB01404;DB05017; DB05470; DB05744; DB05767; DB06083; DB11967; DB12140	Approved;Nutraceutical;Investigational	Nutraceutical
CCND1	4	20	0.00238178	0.010395	0.0695191	20	0.866136	1.63083	P24385	DB01169;DB01169	Approved;Investigational	Approved
CDKN1A	4	20	0.0043506	0.0121071	0.068286	20	0.863552	2.10073	P38936	DB01169;DB01169	Approved;Investigational	Approved
CDC42	4	20	0.00547631	0.0150422	0.0681708	1	0.855273	1.15976	P60953	DB02623; DB04315	Experimental	Experimental
CASP3	4	20	0.0156229	0.016632	0.0659989	10	0.901161	1.54229	P42574	DB01017;DB03124; DB06862; DB07696; DB08213; DB08229; DB08251; DB08497; DB08498; DB08499;DB01017; DB05408	Approved;Experimental;Investigational	Approved
IGF1	4	20	0.00183749	0.010395	0.0658678	11	0.860552	1.21539	P05019	DB01890; DB02643	Experimental	Experimental
CD4	4	20	0.0144721	0.0165097	0.06461	1	0.827842	1.14167	P01730	DB00098	Approved	Approved
UBA52	4	20	0.00879722	0.0155314	0.0643917	19	0.934189	1.1003	P62987			Status Not Available
ERBB2	4	20	0.00385693	0.00880519	0.0622506	97	0.912726	0.987603	P04626	DB00072; DB01259; DB05773; DB06366; DB08916; DB12267;DB00072; DB01259; DB04988; DB05944; DB11652; DB11973	Approved;Investigational	Approved
DIF	4	20	0.0173448	0.0158983	0.0615846	9	0.921187	0.314843	NULL	NULL	NULL	Status Not Available
TGFB1	4	20	0.00760623	0.0128409	0.0591711	11	0.849304	2.23834	P01137	DB00070; DB06205;DB00070	Approved;Investigational	Approved
SP1	4	20	0.00649584	0.0112511	0.0584425	20	0.919951	0.00545345	P08047			Status Not Available
HIF1A	4	20	0.0040631	0.00941666	0.0542034	35	0.911839	0.916867	Q16665	DB01136;DB08687;DB01136; DB02342	Approved;Experimental;Investigational	Approved
MDM2	4	20	0.00814286	0.0112511	0.053321	19	0.894641	1.72023	Q00987	DB01593;DB02872; DB04144	Approved;Experimental	Approved
RB1	4	20	0.00652661	0.0107619	0.0524733	20	0.856602	1.70035	P06400	DB00030; DB00071;DB00030	Approved;Investigational	Approved
PTPN1	4	20	0.00021621	0.00574783	0.0513489	1	0.806642	0.119804	P18031	DB01133;DB01734; DB01820; DB02014; DB02072; DB02259; DB02420; DB02436; DB02615; DB02620; DB02622; DB02651; DB02662; DB02784; DB02827; DB02977; DB03102; DB03154; DB03311; DB03483; DB03557; DB03661; DB03670; DB03714; DB03982; DB04001; DB04088; DB04142; DB04204; DB04285; DB04525; DB04800; DB06829; DB06887; DB07130; DB07134; DB07197; DB07263; DB07289; DB07295; DB07298; DB07480; DB07651; DB07719; DB07…	Approved;Experimental;Investigational	Approved
NGF	4	20	0.00740085	0.00990583	0.0510737	87	0.917848	1.98023	P01138	DB01407;DB01407; DB05892	Approved;Investigational	Approved
CDKN1B	4	20	0.00156937	0.00770454	0.0478028	20	0.826509	1.13251	P46527			Status Not Available
MTOR	4	20	0.00884196	0.00966125	0.0468335	24	0.82817	2.06515	P42345	DB00337; DB00877; DB01590; DB06287;DB00337; DB00877; DB04974; DB05210; DB05241	Approved;Investigational	Approved
LEP	4	20	0.00294867	0.00770454	0.044046	71	0.913873	2.26252	P41159			Status Not Available
SKP2	4	20	0.00109625	0.00941666	0.0434291	35	0.834205	1.89177	Q13309			Status Not Available
FOXO1	4	20	0.00036206	0.00623701	0.0432005	24	0.889609	0.306389	Q12778			Status Not Available
NOS3	4	20	0.0101809	0.0107619	0.0428411	46	0.935446	0.977671	P29474	DB00125; DB00155; DB00360; DB01110; DB05676;DB01686; DB01821; DB01833; DB01997; DB02027; DB02044; DB02048; DB02077; DB02141; DB02207; DB02234; DB02335; DB02589; DB02911; DB02979; DB02994; DB03065; DB03100; DB03144; DB03305; DB03332; DB03707; DB03910; DB03918; DB03963; DB03974; DB04018; DB04223; DB04534; DB04559; DB07001; DB07244; DB07388; DB08018; DB08019;DB00125; DB00155;DB00155; DB00360; DB0111…	Approved;Experimental;Nutraceutical;Investigational	Nutraceutical
CAV1	4	20	0.00276309	0.0063593	0.0427983	1	0.911765	-0.274101	Q03135			Status Not Available
SMAD2	4	20	0.00385061	0.00807142	0.0427947	30	0.81409	1.51271	Q15796	DB04522	Experimental	Experimental
CREB1	4	20	0.00948529	0.00941666	0.04169	15	0.871631	1.40553	P16220	DB00131; DB01183;DB00131;DB00131	Approved;Nutraceutical;Investigational	Nutraceutical
KAT2B	4	20	0.00375954	0.00966125	0.0409973	20	0.913799	0.0118516	Q92831	DB08186; DB08291;DB01992;DB01992	Experimental;Nutraceutical;Investigational	Nutraceutical
MMP9	4	20	0.00245593	0.00770454	0.0382332	11	0.840629	0.999345	P14780	DB00143; DB00786; DB01017; DB01197; DB01296; DB01593;DB01949; DB03683; DB07117; DB07246; DB07285;DB00143;DB00143; DB00786; DB01017; DB05387; DB05495	Approved;Experimental;Nutraceutical;Investigational	Nutraceutical
RAC3	4	20	0.00545811	0.00831601	0.0376445	1	0.804512	0.32607	P60763			Status Not Available
YWHAE	4	20	0.00294519	0.0084383	0.0328701	24	0.856446	1.10179	P62258	DB01780;DB12695	Experimental;Investigational	Investigational
PAFAH1B1	4	20	0.00941609	0.0121071	0.0224564	18	0.831233	0.377982	P43034			Status Not Available
PTPN11	3	20	0.00269189	0.0156537	0.109523	1	0.726366	2.46581	Q06124	DB02779	Experimental	Experimental
PIK3CA	3	20	0.00507832	0.0140638	0.0951026	1	0.782137	1.72813	P42336	DB00201; DB12483;DB08059;DB00171;DB00171; DB05241; DB11772	Approved;Experimental;Nutraceutical;Investigational	Nutraceutical
IRS1	3	20	0.00359537	0.0110065	0.0834197	1	0.762303	1.06573	P35568	DB08513	Experimental	Experimental
PLCG1	3	20	0.00239021	0.0133301	0.0762782	1	0.730808	2.04202	P19174			Status Not Available
PTPN6	3	20	0.00194923	0.0111288	0.0596058	1	0.718662	1.22486	P29350			Status Not Available
CDK1	3	20	0.00731317	0.0206677	0.0590926	5	0.784173	2.44917	P06493	DB02052; DB02116; DB02950; DB03428; DB03496; DB04014;DB03496; DB05037	Experimental;Investigational	Investigational
SOS1	3	20	0.0005631	0.00807142	0.057011	1	0.711022	0.991822	Q07889			Status Not Available
PXN	3	20	0.00355981	0.010395	0.0560639	1	0.780597	0.794001	P49023			Status Not Available
PDGFRB	3	20	0.0003737	0.00550324	0.0515604	1	0.661791	0.455735	P09619	DB00102; DB00398; DB00619; DB01254; DB01268; DB06589; DB06595; DB08896;DB00102; DB00398; DB01254; DB01268; DB05014; DB05146	Approved;Investigational	Approved
INSR	3	20	0.00232188	0.00782683	0.0514734	1	0.78968	0.365958	P06213	DB00030; DB00046; DB00047; DB00071; DB01277; DB01306; DB01307; DB01309; DB09129; DB09564; DB12267;DB03909; DB08513;DB00030; DB01277; DB05115; DB05120	Approved;Experimental;Investigational	Approved
CSF2	3	20	0.00188058	0.00868289	0.0493144	9	0.731987	1.37561	P04141	DB05194	Investigational	Investigational
IL2	3	20	0.00156452	0.0085606	0.0485599	9	0.63971	1.87873	P60568	DB00852; DB01327; DB05676;DB02555; DB02581; DB03372; DB03453; DB03455; DB03957; DB04278;DB05299; DB05304; DB05676; DB06083	Approved;Experimental;Investigational	Approved
ABL1	3	20	0.00288187	0.00745995	0.0484327	1	0.7773	0.52449	P00519	DB00619; DB01254; DB04868; DB06616; DB08896; DB08901; DB12267;DB03878; DB07831; DB08043; DB08231; DB08339; DB08350; DB08583;DB00171;DB00171; DB01254; DB04868; DB05184; DB12323	Approved;Experimental;Nutraceutical;Investigational	Nutraceutical
IGF1R	3	20	0.00089369	0.00501406	0.0477644	1	0.712403	0.153583	P08069	DB00030; DB00046; DB00047; DB00071; DB01277; DB12267;DB04395; DB07156; DB07474;DB00030; DB01277; DB05023; DB05184; DB05897; DB12250	Approved;Experimental;Investigational	Approved
CCNB1	3	20	0.00192219	0.0119848	0.0436142	5	0.697313	1.58724	P14635			Status Not Available
CDK4	3	20	0.00075229	0.00770454	0.041256	20	0.672731	2.33365	P11802	DB09073; DB11730; DB12001;DB02733; DB03496;DB03496	Approved;Experimental;Investigational	Approved
PDGFB	3	20	4.598e-05	0.00452489	0.0410691	1	0.653855	0.14981	P01127			Status Not Available
E2F1	3	20	0.00057736	0.00782683	0.039088	20	0.754887	1.95086	Q01094			Status Not Available
IRS2	3	20	0.0003955	0.00379112	0.038626	1	0.77629	-0.322074	Q9Y4H2			Status Not Available
PLK1	3	20	0.0048992	0.016632	0.0346911	5	0.65983	2.46035	P53350	DB06897; DB06963; DB07186; DB07789; DB08059	Experimental	Experimental
CCNA2	3	20	0.00038176	0.00660389	0.0327066	20	0.763765	0.535516	P20248	DB02091; DB02407; DB02833; DB02915; DB06844; DB06944; DB06948; DB07126; DB07137; DB07164; DB07203; DB07471; DB07533; DB07534; DB07538; DB07539; DB07562; DB07688; DB07852; DB08178; DB08182; DB08218; DB08219; DB08233; DB08241; DB08248; DB08285; DB08309; DB08355; DB08463; DB08527; DB08572; DB08694	Experimental	Experimental
KITLG	3	20	0.00148185	0.004158	0.0317062	9	0.772412	-0.306936	P21583			Status Not Available
CDC6	3	20	0.00199773	0.0085606	0.0311215	12	0.751048	1.0516	Q99741			Status Not Available
YWHAG	3	20	0.00042929	0.00623701	0.0281947	24	0.707217	1.33972	P61981			Status Not Available
CLASP2	3	20	0.00051383	0.00513636	0.0142381	5	0.644724	0.0453426	O75122			Status Not Available
SHC1	2	20	0.00127926	0.0119848	0.0853967	1	0.62244	2.15545	P29353			Status Not Available
VAV1	2	20	0.00232335	0.0113734	0.0654058	1	0.594952	2.04531	P15498			Status Not Available
PIK3CG	2	20	0.00294824	0.00807142	0.0650836	1	0.549027	1.33266	P48736	DB02010; DB02375; DB02656; DB04216; DB04769; DB06831; DB06836; DB07073; DB07335; DB07503; DB08059; DB08300;DB04216; DB05241	Experimental;Investigational	Investigational
CRK	2	20	0.00142439	0.00941666	0.0563093	1	0.456923	2.01842	P46108			Status Not Available
PIK3CB	2	20	0.00019607	0.00648159	0.0515555	1	0.572958	0.883718	P42338	DB00201;DB05241	Approved;Investigational	Approved
LCP2	2	20	0.00074273	0.00819371	0.0481618	1	0.273181	2.0301	Q13094			Status Not Available
CRKL	2	20	0.00028416	0.0063593	0.0475751	1	0.529581	0.932111	P46109			Status Not Available
NCK1	2	20	0.00061445	0.00794913	0.0472271	1	0.48116	1.52012	P16333			Status Not Available
PIK3CD	2	20	0.00022591	0.00574783	0.0471648	1	0.60713	0.60732	Q5SR53			Status Not Available
JAK3	2	20	0.00167084	0.00758224	0.0441829	9	0.526251	1.9314	P52333	DB08895; DB11817;DB04716;DB08895; DB11817	Approved;Experimental;Investigational	Approved
KIT	2	20	0.0017205	0.00501406	0.0433873	1	0.601135	0.402911	P10721	DB00398; DB00619; DB01254; DB01268; DB04868; DB06589; DB06595; DB08896; DB08901; DB09078;DB01962;DB00398; DB01254; DB01268; DB04868; DB05146; DB05913; DB06080; DB12742	Approved;Experimental;Investigational	Approved
VAV2	2	20	0.00020089	0.00525865	0.0428956	1	0.447432	0.790887	P52735			Status Not Available
RASA1	2	20	0.00119598	0.00623701	0.0418229	1	0.466529	0.984815	P20936			Status Not Available
PIK3R2	2	20	1.86e-05	0.004158	0.0393147	1	0.434865	0.450764	O00459	DB01064;DB05210	Approved;Investigational	Approved
CBLB	2	20	2.724e-05	0.00354653	0.0374051	1	0.251141	0.395065	Q13191			Status Not Available
BCR	2	20	0.00088433	0.004158	0.0368507	1	0.580751	0.180894	P11274	DB01254; DB06616; DB08901;DB01254	Approved;Investigational	Approved
BIRC5	2	20	0.00176697	0.0105173	0.0338196	5	0.506282	1.96784	O15392	DB00206;DB00206; DB04115; DB05141	Approved;Investigational	Approved
CDC20	2	20	0.00111423	0.00990583	0.0332312	5	0.440792	2.07118	Q12834			Status Not Available
EPOR	2	20	0.00036334	0.00391342	0.031688	9	0.593418	0.0999374	P19235	DB00012; DB00016; DB08894; DB09107;DB07637;DB00012; DB08894	Approved;Experimental;Investigational	Approved
HNRNPK	2	20	0.00322362	0.00978354	0.0265382	2	0.395339	2.38964	P61978	DB11638;DB11638; DB12695	Approved;Investigational	Approved
CENPF	2	20	0.00169435	0.00917207	0.0257157	5	0.241524	2.37712	P49454			Status Not Available
ZWINT	2	20	0.00246721	0.00660389	0.0187878	5	0.397935	1.06813	O95229			Status Not Available
CDCA8	2	20	7.196e-05	0.0085606	0.0187444	5	0.158245	2.39759	Q53HL2			Status Not Available
NEK2	2	20	0.00044252	0.0063593	0.0184498	18	0.531287	1.12492	P51955	DB07180	Experimental	Experimental
PSMB5	2	20	0.00049312	0.00538095	0.0182572	23	0.318802	1.11524	P28074	DB00188; DB08889;DB08515;DB00188	Approved;Experimental;Investigational	Approved
AURKA	2	20	0.00036825	0.00440259	0.0174596	5	0.422568	0.255721	O14965	DB02482; DB07186; DB07266; DB07360; DB07361; DB07362; DB07545; DB07801; DB08065; DB08066;DB05169; DB05198; DB05220; DB13061	Experimental;Investigational	Investigational
YBX1	2	20	0.00114757	0.00709307	0.0170044	2	0.560807	1.07747	P67809			Status Not Available
CENPA	2	20	0.00129797	0.00709307	0.0167488	5	0.399029	1.26594	P49450			Status Not Available
PSMD1	2	20	2.363e-05	0.00464718	0.0163792	23	0.141878	1.22746	Q99460			Status Not Available
PSMD12	2	20	0.00037088	0.00525865	0.0163063	23	0.225536	1.36168	O00232			Status Not Available
PSMC6	2	20	3.564e-05	0.00403571	0.0160856	23	0.385665	0.325682	P62333			Status Not Available
PSMB1	2	20	0.00018734	0.00525865	0.0158785	23	0.193384	1.39028	P20618	DB00188; DB08889;DB08515;DB00188	Approved;Experimental;Investigational	Approved
PSMA2	2	20	3.962e-05	0.00513636	0.0154627	23	0.245158	1.29917	P25787	DB08515	Experimental	Experimental
NUF2	2	20	4.341e-05	0.00709307	0.015421	5	0.288532	1.56853	Q9BZD4			Status Not Available
PSMA3	2	20	5.655e-05	0.00391342	0.0152944	23	0.38052	0.207965	P25788	DB08515;DB12695	Experimental;Investigational	Investigational
CLASP1	2	20	0.00027451	0.00721536	0.0152045	5	0.589241	0.453463	Q7Z460			Status Not Available
CENPE	2	20	8.455e-05	0.00672618	0.015024	5	0.0962999	1.7424	Q02224	DB06097	Investigational	Investigational
PSMD8	2	20	0.00012564	0.00391342	0.0148247	23	0.232263	0.498153	P48556			Status Not Available
PSMB3	2	20	1.756e-05	0.00379112	0.0146559	23	0.171642	0.595214	P49720	DB08515	Experimental	Experimental
PSMD6	2	20	0.00027279	0.00525865	0.0143464	23	0.0794229	1.64339	Q15008			Status Not Available
PSMD14	2	20	0.00057133	0.00538095	0.0141872	23	0.191558	1.45441	O00487			Status Not Available
CENPN	2	20	7.238e-05	0.00648159	0.0140032	5	0.259718	1.39497	Q96H22			Status Not Available
CLIP1	2	20	0.00010778	0.00440259	0.0140013	5	0.503702	0.181727	P30622			Status Not Available
INCENP	2	20	0.00015547	0.00587012	0.0139899	5	0.157169	1.21667	Q9NQS7	DB07340	Experimental	Experimental
PSMC3	2	20	5.651e-05	0.00366883	0.0139597	23	0.17889	0.496169	P17980	DB12695	Investigational	Investigational
MLF1IP	2	20	0.00029943	0.00599242	0.0139334	5	0.256238	1.09347				Status Not Available
PSMB10	2	20	0.00087535	0.00391342	0.0137132	23	0.37814	0.115054	P40306	DB08889	Approved	Approved
PSMA5	2	20	5.907e-05	0.00330195	0.0136931	23	0.19656	0.216624	P28066	DB08515	Experimental	Experimental
CENPH	2	20	2.579e-05	0.0063593	0.013686	5	0.204086	1.44965	Q9H3R5			Status Not Available
PSMD3	2	20	1.247e-05	0.00342424	0.0135781	23	0.188959	0.352202	O43242			Status Not Available
PSMB4	2	20	1.951e-05	0.00476947	0.0134691	23	0.0513378	1.3799	P28070	DB08515	Experimental	Experimental
PSMA1	2	20	0.00014055	0.00489177	0.0132595	23	0.0504623	1.43286	P25786	DB08515	Experimental	Experimental
PSMD11	2	20	1.2e-07	0.00330195	0.0132165	23	0.195371	0.261185	O00231			Status Not Available
PSMC2	2	20	4.7e-07	0.004158	0.0126423	23	0.0975281	0.949989	P35998			Status Not Available
KIF2C	2	20	6.703e-05	0.00550324	0.0125044	5	0.0641855	1.22687	Q99661	DB04395	Experimental	Experimental
MIS12	2	20	0.00029417	0.00611471	0.0123467	5	0.438478	0.881205	Q9H081			Status Not Available
PSMD5	2	20	0.00011813	0.00305736	0.0122999	23	0.335263	-0.111631	Q16401			Status Not Available
PSMD9	2	20	5.777e-05	0.00281277	0.0121867	23	0.305181	-0.276796	O00233			Status Not Available
PSMB2	2	20	0.00013042	0.00379112	0.0121148	23	0.0636492	0.727093	P49721	DB08889;DB08515	Approved;Experimental	Approved
ZW10	2	20	0.00024527	0.00501406	0.0119593	5	0.235885	0.751989	O43264			Status Not Available
PSMB7	2	20	3.26e-05	0.00379112	0.0118727	23	0.0619689	0.742789	Q99436	DB08515	Experimental	Experimental
UCHL5	2	20	0.0013206	0.0042803	0.0112093	23	0.333156	0.370604	Q9Y5K5			Status Not Available
SNRPD2	2	20	0.0046309	0.010395	0.0108969	2	0.500045	2.27439	P62316	DB11638;DB11638	Approved;Investigational	Approved
PCNT	2	20	0.00023065	0.00697077	0.0105414	18	0.430126	1.95162	O95613			Status Not Available
PTBP1	2	20	0.00034096	0.00538095	0.0104641	2	0.151869	1.30042	P26599			Status Not Available
MAPRE1	2	20	6.66e-06	0.00403571	0.0104393	5	0.38216	0.172007	Q15691			Status Not Available
CENPJ	2	20	0.00036855	0.00623701	0.0104286	18	0.265557	2.02743	Q9HC77			Status Not Available
SNRPA	2	20	0.00128544	0.00623701	0.0101916	2	0.137568	1.62064	P09012	DB02175	Experimental	Experimental
PLK4	2	20	4.785e-05	0.00550324	0.00998596	18	0.423313	1.13057	O00444			Status Not Available
HNRNPC	2	20	0.00134337	0.00489177	0.00970774	2	0.391901	0.658156	P07910			Status Not Available
KNTC1	2	20	0.00087463	0.00391342	0.00952341	5	0.173211	0.378193	P50748			Status Not Available
SF3B3	2	20	0.00031939	0.00538095	0.00931675	2	0.208607	1.18118	Q15393	DB04216;DB04216	Experimental;Investigational	Investigational
CKAP5	2	20	0.00039962	0.00452489	0.00928346	18	0.522674	0.145342	Q14008			Status Not Available
NEDD1	2	20	0.00041698	0.00623701	0.00905657	18	0.280572	1.89749	Q8NHV4			Status Not Available
HNRNPL	2	20	6.955e-05	0.00317965	0.00903736	2	0.160278	0.231655	P14866	DB09130	Approved	Approved
NCBP1	2	20	0.00095972	0.00953895	0.00866118	2	0.607442	1.37128	Q09161			Status Not Available
DHX9	2	20	0.00181273	0.00587012	0.00830104	2	0.321499	1.15367	Q08211			Status Not Available
THOC4	2	20	0.00152087	0.00611471	0.00814428	2	0.606197	0.607192				Status Not Available
GTF2F1	2	20	0.00010278	0.00623701	0.00807694	7	0.506433	1.18928	P35269			Status Not Available
CP110	2	20	3.808e-05	0.00513636	0.00795759	18	0.292979	1.39152				Status Not Available
HNRNPD	2	20	0.0006739	0.00660389	0.00791904	2	0.240114	1.59104	Q14103	DB11638;DB11638	Approved;Investigational	Approved
CETN2	2	20	0.00029265	0.00489177	0.00784518	18	0.391913	0.925707	P41208			Status Not Available
PCBP1	2	20	0.00096708	0.00379112	0.0076601	2	0.0841819	0.647779	Q15365			Status Not Available
RPL18	2	20	5.708e-05	0.00379112	0.00765822	4	0.379678	-0.0549611	Q07020	DB11638;DB11638	Approved;Investigational	Approved
SF3B2	2	20	0.00106755	0.00782683	0.00761661	2	0.111737	2.3792	Q13435			Status Not Available
EFTUD2	2	20	3.77e-06	0.00379112	0.00756579	2	0.178199	0.582569	Q15029			Status Not Available
CEP135	2	20	2.95e-06	0.00440259	0.00744227	18	0.202683	1.11954	Q66GS9			Status Not Available
CDK5RAP2	2	20	9.03e-05	0.004158	0.00732901	18	0.36513	0.663584	Q96SN8			Status Not Available
SRRM1	2	20	3e-05	0.00709307	0.00723281	2	0.185039	1.96081	Q8IYB3			Status Not Available
CEP152	2	20	1.369e-05	0.00440259	0.00718529	18	0.251267	1.00385	O94986			Status Not Available
AZI1	2	20	1.686e-05	0.00452489	0.0071388	18	0.196839	1.16381				Status Not Available
SNRPG	2	20	0.00019897	0.00880519	0.00705986	2	0.418667	2.04751	P62308			Status Not Available
CEP164	2	20	2.021e-05	0.00440259	0.00704349	18	0.364767	0.782413	Q9UPV0			Status Not Available
HNRNPF	2	20	1.927e-05	0.00599242	0.0070395	2	0.0822771	1.68198	P52597	DB12695	Investigational	Investigational
SHFM1	2	20	0.0002681	0.00366883	0.0069116	23	0.237537	0.290141	P60896			Status Not Available
CEP250	2	20	3.24e-06	0.00379112	0.00689806	18	0.33458	0.538034	Q9BV73			Status Not Available
CEP192	2	20	5.78e-06	0.00391342	0.0068189	18	0.324146	0.617702	Q8TEP8			Status Not Available
CEP290	2	20	0.00096318	0.00538095	0.00681334	18	0.278908	1.41948	O15078			Status Not Available
SNRNP70	2	20	0.00030657	0.00611471	0.00676844	2	0.141711	1.60455	P08621			Status Not Available
PSMC4	2	20	2.181e-05	0.00366883	0.00672446	23	0.0669349	0.627687	P43686			Status Not Available
U2AF1	2	20	0.00010736	0.00721536	0.00657871	2	0.260587	1.85041	Q01081			Status Not Available
PSMD10	2	20	3.515e-05	0.00354653	0.00653635	23	0.0691728	0.540459	O75832			Status Not Available
HNRNPU	2	20	0.00011858	0.00366883	0.00631395	2	0.356785	0.303864	Q00839			Status Not Available
SF3B1	2	20	4.563e-05	0.00648159	0.00629583	2	0.134593	1.8186	O75533			Status Not Available
RNPS1	2	20	0.00044903	0.00807142	0.00615277	2	0.316062	2.03216	Q15287			Status Not Available
SFI1	2	20	4.19e-06	0.00366883	0.00612113	18	0.179239	0.689573	A8K8P3			Status Not Available
CEP57	2	20	3.598e-05	0.00391342	0.00610879	18	0.231068	0.768434	Q86XR8			Status Not Available
CPSF3	2	20	0.00086055	0.00684848	0.00608937	2	0.3911	1.30325	Q9UKF6			Status Not Available
PRPF4	2	20	0.00332322	0.00464718	0.00607759	2	0.285601	0.759286	O43172			Status Not Available
HNRNPA2B1	2	20	5.327e-05	0.00440259	0.00601572	2	0.0870712	0.852126	P22626	DB09130; DB11638;DB11638	Approved;Investigational	Approved
SNRPA1	2	20	0.00042419	0.00587012	0.00598408	2	0.286352	1.19334	P09661			Status Not Available
TUBGCP2	2	20	4.852e-05	0.00489177	0.0059143	18	0.22838	1.35442	Q9BSJ2			Status Not Available
CSTF1	2	20	4.494e-05	0.00464718	0.00580057	2	0.323058	0.720234	Q05048			Status Not Available
POLR2I	2	20	0.00034381	0.00574783	0.00578786	7	0.57298	0.582939	P36954			Status Not Available
PCBP2	2	20	0.0001874	0.00476947	0.0056956	2	0.100842	1.05789	Q15366			Status Not Available
GTF2F2	2	20	5.342e-05	0.00550324	0.00569291	7	0.494055	0.773875	P13984			Status Not Available
ALMS1	2	20	0.00029733	0.00403571	0.00567866	18	0.17231	0.859751	Q8TCU4			Status Not Available
CPSF1	2	20	0.00056186	0.00697077	0.0056264	2	0.527651	1.03676	Q10570			Status Not Available
SNRPF	2	20	4.044e-05	0.00684848	0.00560766	2	0.343039	1.53081	P62306			Status Not Available
POLR2C	2	20	0.00017201	0.00684848	0.00560603	7	0.416975	1.70546	P19387			Status Not Available
SF3A3	2	20	5.418e-05	0.00574783	0.0055795	2	0.198887	1.34525	Q12874	DB12695	Investigational	Investigational
OFD1	2	20	3.956e-05	0.00391342	0.00527148	18	0.181835	0.790568	O75665			Status Not Available
SRSF2	2	20	4.242e-05	0.00476947	0.00517447	2	0.167214	0.994579	Q01130			Status Not Available
UPF3B	2	20	0.00043134	0.00599242	0.00505368	2	0.49284	0.855564	Q9BZI7			Status Not Available
SNRPB2	2	20	1.865e-05	0.004158	0.00496887	2	0.110794	0.766163	P08579			Status Not Available
NCBP2	2	20	0.00011638	0.00562554	0.00483216	2	0.556655	0.579991	P52298			Status Not Available
SRSF3	2	20	3.981e-05	0.00452489	0.00462745	2	0.340416	0.664664	P84103			Status Not Available
RBM8A	2	20	5.512e-05	0.00550324	0.00461131	2	0.305557	1.11603	Q9Y5S9			Status Not Available
HNRNPA0	2	20	1.276e-05	0.00317965	0.00454128	2	0.205966	0.312399	Q13151			Status Not Available
SDCCAG8	2	20	4.51e-06	0.00330195	0.00453963	18	0.136556	0.524682	Q86SQ7			Status Not Available
SRSF4	2	20	7.225e-05	0.00452489	0.0044773	2	0.200728	0.854766	Q08170	DB11638;DB11638	Approved;Investigational	Approved
SRSF9	2	20	0.00031178	0.00403571	0.00433771	2	0.368725	0.38424	Q13242			Status Not Available
SF3B14	2	20	1.949e-05	0.00464718	0.00422817	2	0.336989	0.674366				Status Not Available
SNRNP200	2	20	0.0001191	0.00452489	0.00419173	2	0.0571895	0.978553	O75643			Status Not Available
CEP70	2	20	2.98e-06	0.00317965	0.00405652	18	0.073677	0.521366	Q8NHQ1			Status Not Available
SRSF11	2	20	0.0001481	0.00464718	0.00384211	2	0.444439	0.50858	Q05519			Status Not Available
CCAR1	2	20	6.332e-05	0.00330195	0.00373192	2	0.188498	0.357714	Q8IX12			Status Not Available
CSTF2	2	20	9.555e-05	0.00293506	0.00359414	2	0.282928	0.136665	P33240			Status Not Available
SRSF5	2	20	3.9e-07	0.00269047	0.00350333	2	0.0853213	0.182963	Q13243			Status Not Available
CPSF2	2	20	3.689e-05	0.00391342	0.00347299	2	0.270556	0.519693	Q9P2I0			Status Not Available
PHF5A	2	20	1.19e-05	0.00379112	0.00340783	2	0.181029	0.547816	Q7RTV0			Status Not Available
PCF11	2	20	7.023e-05	0.00391342	0.00334384	2	0.31094	0.462896	O94913			Status Not Available
SUGP1	2	20	2.57e-06	0.00293506	0.00331971	2	0.0782687	0.295575	Q8IWZ8			Status Not Available
PABPN1	2	20	0.00037634	0.00342424	0.00317189	2	0.181233	0.377363	Q86U42			Status Not Available
CLP1	2	20	1.201e-05	0.00342424	0.00315593	2	0.370226	0.179217	Q92989			Status Not Available
SF3B5	2	20	3.88e-06	0.00305736	0.00308635	2	0.273632	0.180937	Q9BWJ5			Status Not Available
CSTF3	2	20	0.00019231	0.00317965	0.00306198	2	0.34552	0.0996398	Q12996			Status Not Available
NUDT21	2	20	0.00040443	0.00305736	0.00257957	2	0.261266	0.181612	O43809			Status Not Available
CPSF7	2	20	1.691e-05	0.00269047	0.00201473	2	0.232957	0.0565353	Q8N684			Status Not Available
SPC25	1	20	1.29e-06	0.00464718	0.012292	5	0	0.994869	Q9HBM1			Status Not Available
CENPK	1	20	1.59e-06	0.00452489	0.0107877	5	0	0.930656	Q9BS16			Status Not Available
SKA1	1	20	3.67e-06	0.00391342	0.010293	5	0	0.618582	Q96BD8			Status Not Available
ZWILCH	1	20	0.0002815	0.00379112	0.0094323	5	0.03345	0.490763	Q9H900			Status Not Available
CCDC99	1	20	1.68e-06	0.00305736	0.00900216	5	0	0.214471				Status Not Available
SF3B4	1	20	0.00135428	0.00623701	0.00883693	2	0.0228551	1.81056	Q15427			Status Not Available
PSMC1	1	20	4.8e-07	0.00379112	0.00750733	23	0	0.882245	P62191			Status Not Available
PSMC5	1	20	5.7e-05	0.00391342	0.00750362	23	0.029614	0.878637	P62195			Status Not Available
PSMD7	1	20	9e-08	0.00391342	0.00721902	23	0	0.959821	P51665			Status Not Available
RPL6	1	20	1.3e-07	0.00281277	0.00703662	4	0	-0.00321219	Q02878			Status Not Available
RPS10	1	20	3e-08	0.00281277	0.0066871	4	0	-0.0136135	P46783			Status Not Available
RPLP2	1	20	9e-08	0.00256818	0.00632938	4	0	-0.103878	P05387			Status Not Available
PRPF8	1	20	0.00010683	0.00672618	0.00625608	2	0.0240271	2.01865	Q6P2Q9			Status Not Available
PSMA6	1	20	0	0.00317965	0.00607677	23	0	0.443489	P60900	DB08515	Experimental	Experimental
PSMA4	1	20	1.502e-05	0.00354653	0.00587742	23	0	0.575369	P25789	DB08515	Experimental	Experimental
HNRNPUL1	1	20	2.827e-05	0.00464718	0.00511699	2	0	1.1568	Q9BUJ2			Status Not Available
CDC40	1	20	0.00021997	0.00550324	0.00474039	2	0.0478927	1.39677	O60508			Status Not Available
PRPF6	1	20	9.3e-07	0.00379112	0.00374106	2	0	0.792197	O94906			Status Not Available
UBB	4	19	0.00024344	0.00562554	0.0346123	19	0.880096	0.854312	P0CG47	DB02542	Experimental	Experimental
ATM	4	19	0.0116099	0.0118625	0.034253	25	0.830347	1.664	Q13315	DB00201	Approved	Approved
NPM1	4	19	0.00073851	0.00476947	0.0283941	19	0.892005	-0.17667	P06748	DB11638;DB11638	Approved;Investigational	Approved
CDC25A	4	19	0.00039582	0.00538095	0.0283673	20	0.818112	-0.287262	P30304			Status Not Available
PPP2R1A	4	19	0.00407795	0.00929436	0.0281491	37	0.82256	1.41114	P30153	DB02506; DB06905	Experimental	Experimental
CDC25C	4	19	0.00043755	0.00513636	0.0190277	5	0.807867	-0.510401	P30307			Status Not Available
PTK2	3	19	0.00016851	0.0063593	0.0452146	1	0.67123	0.466276	Q05397	DB07248; DB07460	Experimental	Experimental
MET	3	19	0.000657	0.00550324	0.0420218	1	0.75885	0.256476	P08581	DB08865; DB08875; DB12267;DB02152; DB06896; DB06995; DB06997; DB07369; DB07969; DB08584; DB08791;DB12200; DB12742	Approved;Experimental;Investigational	Approved
CCNE1	3	19	0.00110896	0.00464718	0.0269553	20	0.671716	0.667909	P24864			Status Not Available
DYNC1H1	3	19	0.00355555	0.00684848	0.0113175	18	0.711134	0.407107	Q14204			Status Not Available
XPO1	3	19	0.00131287	0.00672618	0.00995187	28	0.67201	1.32948	O14980			Status Not Available
AKAP9	3	19	0.00088822	0.00587012	0.0088995	18	0.699951	0.354951	Q99996			Status Not Available
SEC13	3	19	0.0012455	0.00574783	0.00528265	32	0.72118	0.665406	P55735			Status Not Available
SH3KBP1	2	19	0.00041309	0.00538095	0.0414037	1	0.557637	0.577374	Q96B97			Status Not Available
BCAR1	2	19	0.00030929	0.00550324	0.0409442	1	0.523677	0.700151	P56945			Status Not Available
PLCG2	2	19	0.00100197	0.00745995	0.0402763	1	0.579768	1.13526	P16885			Status Not Available
BTK	2	19	0.00080782	0.00672618	0.0390735	1	0.480409	1.1382	Q06187	DB01254; DB09053; DB11703;DB01863;DB01254; DB05204; DB11703	Approved;Experimental;Investigational	Approved
GAB2	2	19	2.095e-05	0.00317965	0.0377941	1	0.462732	0.135616	Q9UQC2			Status Not Available
HCK	2	19	0.00020985	0.0042803	0.0335619	1	0.419447	0.494425	P08631	DB06616;DB01809; DB01962; DB04216;DB04216	Approved;Experimental;Investigational	Approved
INPP5D	2	19	0.000329	0.00403571	0.0309024	1	0.413696	0.361526	Q92835			Status Not Available
GRAP2	2	19	0.00037065	0.004158	0.0289293	1	0.28916	0.674937	O75791			Status Not Available
MAD2L1	2	19	0.00283915	0.00660389	0.0156956	5	0.557957	0.555827	Q13257			Status Not Available
CASC5	2	19	0.00010147	0.00513636	0.0110537	5	0.209343	0.882542	Q8NG31			Status Not Available
ERCC6L	2	19	3.479e-05	0.00354653	0.010243	5	0.263152	0.1067	Q2NKX8			Status Not Available
CENPT	2	19	1.008e-05	0.00317965	0.00843282	5	0.0710716	0.19655	Q96BT3			Status Not Available
SGOL2	2	19	0.00013539	0.00354653	0.00841615	5	0.358142	0.00227065				Status Not Available
SPC24	2	19	3.1e-06	0.00342424	0.00817228	5	0.129951	0.2573	Q8NBT2			Status Not Available
NDE1	2	19	2.236e-05	0.00342424	0.0078806	5	0.617632	-0.341272	Q9NXR1			Status Not Available
TUBGCP3	2	19	3.547e-05	0.00452489	0.00780245	18	0.473386	0.661613	Q96CW5			Status Not Available
MAD1L1	2	19	0.00012053	0.00330195	0.00691463	5	0.201708	0.0932745	Q9Y6D9			Status Not Available
TUBGCP4	2	19	0.00011463	0.00342424	0.00663507	18	0.356152	0.330845	Q9UGJ1			Status Not Available
TUBG1	2	19	0.00040294	0.00317965	0.00654008	18	0.395839	-0.0857739	P23258	DB00570	Approved	Approved
NINL	2	19	2.941e-05	0.00269047	0.00610618	18	0.494785	-0.316263	Q9Y2I6			Status Not Available
NUP153	2	19	0.00100619	0.00758224	0.00538499	28	0.503691	2.27087	P49790			Status Not Available
POLR2L	2	19	0.00017631	0.00648159	0.00505183	7	0.401326	1.67949	P62875			Status Not Available
NUP214	2	19	0.00073737	0.00611471	0.00489406	28	0.529199	1.58935	P35658			Status Not Available
KPNB1	2	19	0.00208555	0.00574783	0.00482414	28	0.517348	1.44867	Q14974			Status Not Available
CEP110	2	19	2.7e-07	0.00256818	0.00466137	18	0.330035	-0.111852				Status Not Available
TUBGCP6	2	19	1.95e-06	0.00293506	0.00465596	18	0.15167	0.333713	Q96RT7			Status Not Available
ODF2	2	19	0.00024462	0.00256818	0.00463998	18	0.172388	0.0433609	Q5BJF6			Status Not Available
NUP37	2	19	0.00043649	0.00587012	0.00413935	28	0.529603	1.47141	Q8NFH4			Status Not Available
TUBGCP5	2	19	1.237e-05	0.00269047	0.00357877	18	0.0849243	0.231193	Q96RT8			Status Not Available
FUS	2	19	8.1e-07	0.00244589	0.00355939	2	0.0974844	0.0733596	P35637			Status Not Available
AHCTF1	2	19	0.00011229	0.00293506	0.00350652	28	0.58072	-0.222122	Q8WYP5			Status Not Available
CEP63	2	19	4.6e-07	0.00256818	0.00344156	18	0.0905571	0.112902	Q96MT8			Status Not Available
NUP85	2	19	0.00037771	0.00489177	0.00341134	28	0.466468	1.32488	Q9BW27			Status Not Available
NXF1	2	19	0.00036479	0.00562554	0.00328693	28	0.529021	0.823188	Q9UBU9			Status Not Available
NUP43	2	19	7.501e-05	0.00464718	0.00321518	28	0.35322	1.53522	Q8NFH3			Status Not Available
CD2BP2	2	19	0.00011071	0.00342424	0.00318938	2	0.244535	0.33432	O95400			Status Not Available
SNRNP40	2	19	2.995e-05	0.00317965	0.00317772	2	0.063023	0.357653	Q96DI7			Status Not Available
NUP107	2	19	3e-08	0.00440259	0.00311638	28	0.290245	1.60835	P57740			Status Not Available
NUP133	2	19	2.686e-05	0.004158	0.00297569	28	0.262401	1.47294	Q8WUM0			Status Not Available
GEMIN4	2	19	0.00056602	0.00489177	0.00271174	28	0.622919	0.325627	P57678			Status Not Available
RAE1	2	19	0.00176162	0.00501406	0.00261909	28	0.479809	1.14725	P78406			Status Not Available
NUP62	2	19	0.00093106	0.00562554	0.00251714	28	0.368981	1.82819	P37198			Status Not Available
NUP50	2	19	6.654e-05	0.00330195	0.00250306	28	0.243304	0.891897	Q9UKX7			Status Not Available
NUP35	2	19	0.00036258	0.0042803	0.00243863	28	0.427152	0.998414	Q8NFH5			Status Not Available
NUP160	2	19	2.276e-05	0.00330195	0.00243434	28	0.203575	1.00571	Q12769			Status Not Available
NUP205	2	19	0.00056985	0.0042803	0.00231942	28	0.275071	1.33725	Q92621			Status Not Available
NUP155	2	19	8.538e-05	0.004158	0.00205737	28	0.238486	1.36384	O75694			Status Not Available
NUP88	2	19	0.00010968	0.00317965	0.00200563	28	0.307014	0.708322	Q99567			Status Not Available
NUP93	2	19	0.00082979	0.00391342	0.00185855	28	0.116514	1.35731	Q8N1F7			Status Not Available
TPR	2	19	2.9e-06	0.00293506	0.0017223	28	0.149933	0.80745	P12270			Status Not Available
ZAP70	1	19	4.73e-06	0.00464718	0.0366868	1	0.0497158	1.17	P43403	DB02010	Experimental	Experimental
BLNK	1	19	0.00013873	0.004158	0.0353583	1	0	0.964272	Q8WV28			Status Not Available
LAT	1	19	2.39e-05	0.00317965	0.0291193	1	0	0.439804	O43561			Status Not Available
SKA3	1	19	5.72e-06	0.00256818	0.00756022	5	0	-0.0864247	Q8IX90			Status Not Available
PSMA7	1	19	8.42e-06	0.00305736	0.00567706	23	0	0.261727	O14818	DB07558; DB08515	Experimental	Experimental
PSMD2	1	19	0	0.00232359	0.00473797	23	0	-0.186862	Q13200			Status Not Available
HDAC2	7	18	0.00734955	0.00978354	0.0314984	22	0.783131	2.58761	Q92769	DB00227; DB00277; DB00313; DB01223; DB01303; DB02546; DB06176; DB09091;DB05015; DB06603;DB09091;DB00227; DB00313; DB02546; DB05223; DB06176; DB11830;DB05015; DB06603	Approved;Approved;Withdrawn;Investigational;Investigational	Withdrawn
CALM3	7	18	0.00463403	0.00953895	0.0298426	44	0.849495	2.64537				Status Not Available
NOTCH1	7	18	0.00391416	0.00929436	0.0293094	49	0.776262	3.38601	P46531			Status Not Available
CALM2	7	18	0.00746432	0.0102727	0.0267764	44	0.860262	2.86268				Status Not Available
ALB	7	18	0.0227411	0.0156537	0.0248163	11	0.849454	2.89732	P02768	DB00199; DB00276; DB00493; DB00545; DB01045; DB03255; DB06713; DB11359;DB03255; DB06728	Approved;Experimental	Approved
KNG1	6	18	0.013746	0.0251926	0.0488235	6	0.73472	3.88455	P01042	DB01593; DB09130	Approved	Approved
IKBKB	6	18	0.00079759	0.00904977	0.0462494	10	0.551316	2.83412	O14920	DB00244; DB00795; DB00945; DB00995; DB01169; DB06151;DB01169; DB05183; DB06151	Approved;Investigational	Approved
IKBKG	6	18	0.00079264	0.00868289	0.0371473	10	0.469014	3.02711	Q9Y6K9	DB04998; DB05289	Investigational	Investigational
RXRA	6	18	0.00168243	0.0105173	0.0335313	13	0.60329	3.28876	P19793	DB00132; DB00210; DB00307; DB00412; DB00459; DB00523; DB00749; DB00755; DB01393; DB01436; DB03756; DB04224;DB02746; DB04557; DB07557; DB07863; DB08063; DB08402; DB08601;DB00132; DB00755; DB01436;DB00926;DB00307; DB00412; DB00523; DB00749; DB00755; DB03756	Approved;Experimental;Nutraceutical;Withdrawn;Investigational	Withdrawn
ADCY2	6	18	0.0123979	0.0236028	0.0330095	3	0.557328	6.09385	Q08462	DB02587; DB06843;DB02587	Experimental;Investigational	Investigational
MAPK8	6	18	0.00199081	0.00807142	0.0326609	15	0.65605	3.0291	P45983	DB01782; DB07218; DB07268; DB07272; DB07276; DB07845	Experimental	Experimental
PPARA	6	18	0.00782268	0.0123517	0.0292003	13	0.659741	3.2847	Q07869	DB00132; DB00159; DB00313; DB00328; DB00412; DB00573; DB00636; DB01039; DB01050; DB01132; DB01241; DB01393; DB01708; DB02709; DB03017; DB03193; DB03756; DB03796; DB04224; DB09006; DB09422; DB11133; DB11605; DB13873;DB01890; DB02266; DB02709; DB02746; DB03017; DB03193; DB03796; DB04519; DB04557; DB07215; DB07724; DB08231;DB00132; DB00159; DB01708; DB11133;DB00197;DB00197; DB00313; DB00328; DB00412…	Approved;Experimental;Nutraceutical;Withdrawn;Investigational	Withdrawn
PLG	6	18	0.00302412	0.00904977	0.0285688	11	0.520655	3.83211	P00747	DB00009; DB00013; DB00015; DB00029; DB00031; DB00086; DB00302; DB00513; DB06692; DB09130;DB03709;DB00013; DB06692;DB00013; DB00086; DB00513; DB04925; DB12831	Approved;Experimental;Withdrawn;Investigational	Withdrawn
RBX1	6	18	0.00085679	0.0085606	0.0277649	35	0.723251	3.55313	P62877			Status Not Available
POMC	6	18	0.0115163	0.0203008	0.027468	3	0.591557	4.87091	P01189	DB00836;DB01565;DB01497; DB01565	Approved;Experimental;Illicit	Illicit
CUL1	6	18	0.00037303	0.00660389	0.0270179	35	0.69079	2.68688	Q13616			Status Not Available
RBBP4	6	18	0.00129709	0.010395	0.0229574	22	0.729169	3.52264	Q09028			Status Not Available
CCR5	6	18	0.00406665	0.0118625	0.0227219	21	0.642108	3.40854	P51681	DB04835;DB04835; DB05501; DB12960	Approved;Investigational	Approved
CCK	6	18	0.00035152	0.0106396	0.0217909	6	0.347405	3.05635	P06307			Status Not Available
GNAS	6	18	0.00345854	0.0110065	0.0195354	3	0.489465	2.54266	O95467			Status Not Available
RIPK1	5	18	0.00067559	0.00745995	0.0296692	10	0.266269	3.10035	Q13546			Status Not Available
TAC1	5	18	0.00141324	0.010395	0.019639	6	0.24907	3.23807	P20366			Status Not Available
TBP	5	18	0.00441109	0.00966125	0.0135924	7	0.206466	3.99513	P20226			Status Not Available
UQCRQ	5	18	0.00083834	0.00782683	0.00018974	14	0.159372	2.59705	O14949	DB04141; DB04799; DB07401; DB07763; DB07778; DB08330; DB08453; DB08690	Experimental	Experimental
NDUFA1	5	18	0.001024	0.00697077	0.00013906	14	0	2.53195	O15239	DB00157;DB00157	Approved;Nutraceutical	Nutraceutical
YWHAZ	4	18	0.00113074	0.00697077	0.0398369	24	0.813023	1.41081	P63104	DB12695	Investigational	Investigational
IL1B	4	18	0.00568306	0.0108842	0.0394571	9	0.85882	0.68978	P01584	DB01017; DB05260; DB06168; DB06372;DB01017; DB05133; DB05260; DB05412; DB05442; DB05470; DB05507; DB05767; DB06168; DB11967; DB12119; DB12140	Approved;Investigational	Approved
PRKCA	4	18	0.00163669	0.00819371	0.0379552	24	0.921315	-0.204943	P17252	DB00144; DB00163; DB05013; DB06595;DB00675;DB00144; DB00163;DB08846	Approved;Approved;Nutraceutical;Investigational	Nutraceutical
NFKB1	4	18	0.0004619	0.00697077	0.0379416	10	0.820432	0.451574	P19838	DB01041; DB01411; DB08814;DB00945;DB01041;DB01041; DB01411; DB05212; DB05451; DB05464; DB05471; DB05487; DB05767; DB08814	Approved;Approved;Withdrawn;Investigational	Withdrawn
CDH1	4	18	0.00247808	0.00599242	0.0377191	67	0.887843	0.881151	P12830			Status Not Available
PARP1	4	18	0.00412483	0.0084383	0.0370273	78	0.894614	1.13923	P09874	DB00277; DB01593; DB02701; DB09074; DB11793; DB12332;DB02498; DB02690; DB03072; DB03073; DB03509; DB03722; DB04010; DB07096; DB07330; DB07787;DB07232; DB11793; DB12332	Approved;Experimental;Investigational	Approved
AR	4	18	0.00416245	0.00648159	0.0364672	13	0.913576	-0.275578	P10275	DB00255; DB00367; DB00396; DB00421; DB00499; DB00621; DB00623; DB00624; DB00648; DB00655; DB00665; DB00675; DB00687; DB00858; DB00957; DB00984; DB01026; DB01063; DB01128; DB01185; DB01395; DB01406; DB01420; DB01428; DB01608; DB01708; DB04839; DB06412; DB06710; DB06713; DB08604; DB08804; DB08867; DB08899; DB09086; DB09123; DB09389; DB11064; DB11219; DB13155;DB01481; DB01564; DB02266; DB02932; DB02…	Approved;Experimental;Nutraceutical;Illicit;Investigational	Illicit
RAF1	4	18	0.00130581	0.00623701	0.03611	24	0.822491	0.457155	P04049	DB00398; DB08896; DB08912;DB00398; DB04973; DB05190; DB05268	Approved;Investigational	Approved
SIRT1	4	18	0.00261291	0.00611471	0.0336381	20	0.929826	-0.657494	Q96EB6	DB05073	Investigational	Investigational
HDAC3	4	18	0.00186739	0.00880519	0.0325165	13	0.832142	0.692198	O15379	DB02546;DB05015; DB06603;DB02546; DB05223; DB11830;DB05015; DB06603	Approved;Approved;Investigational;Investigational	Approved
MAP3K1	4	18	0.00012699	0.00574783	0.0315151	10	0.808611	0.0127866	Q13233	DB06061	Investigational	Investigational
KDR	4	18	0.00061159	0.00525865	0.0308176	72	0.817465	1.79435	P35968	DB00398; DB01268; DB05578; DB06589; DB06595; DB06626; DB08875; DB08896; DB08901; DB09078; DB09079;DB04727; DB06938; DB07183; DB07274; DB07326; DB07333; DB07334; DB07514; DB07528; DB07537; DB08042; DB08519;DB00398; DB01268; DB04849; DB04879; DB05014; DB05075; DB05146; DB05198; DB05578; DB06080; DB06101; DB06436; DB06626; DB12307	Approved;Experimental;Investigational	Approved
TERT	4	18	0.00207353	0.00525865	0.0261823	22	0.872349	0.165152	O14746	DB00495;DB05036; DB12747	Approved;Investigational	Approved
PRL	4	18	0.00184362	0.00538095	0.0253872	9	0.825424	-0.14708	P01236			Status Not Available
SUMO1	4	18	0.00217819	0.0063593	0.0249909	77	0.854672	1.61781	P63165			Status Not Available
PLAUR	4	18	0.00231779	0.00538095	0.0247441	11	0.865498	0.150954	Q03405	DB00009; DB00013; DB00015; DB00029; DB00031;DB00013;DB00013; DB05476	Approved;Withdrawn;Investigational	Withdrawn
SMARCA4	4	18	0.00243983	0.00733765	0.0244086	96	0.863244	0.875221	P51532			Status Not Available
NR3C1	4	18	0.00076897	0.00354653	0.0241254	13	0.911229	-0.76956	P04150	DB00180; DB00223; DB00240; DB00253; DB00288; DB00324; DB00351; DB00394; DB00396; DB00421; DB00443; DB00547; DB00588; DB00591; DB00596; DB00620; DB00635; DB00663; DB00687; DB00741; DB00764; DB00769; DB00834; DB00838; DB00846; DB00860; DB00873; DB00896; DB00959; DB01013; DB01047; DB01130; DB01185; DB01222; DB01234; DB01260; DB01380; DB01384; DB01410; DB06781; DB08867; DB08906; DB09091; DB09095; DB1…	Approved;Experimental;Illicit;Withdrawn;Investigational	Withdrawn
ARRB1	4	18	0.00272199	0.00660389	0.0231496	64	0.841169	0.671533	P49407			Status Not Available
APP	4	18	0.00094267	0.00978354	0.0229961	11	0.872931	0.436069	P05067	DB00746; DB01370; DB01593; DB02709; DB06782; DB09130; DB09148; DB09149; DB09151;DB02235; DB02709;DB00746; DB02709; DB04892; DB05088; DB05150; DB05846	Approved;Experimental;Investigational	Approved
IL8	4	18	0.00038976	0.00452489	0.0204395	21	0.883368	-0.633484				Status Not Available
ICAM1	4	18	0.00253217	0.00672618	0.0167373	61	0.849671	1.85267	P05362	DB00108; DB08818; DB12598;DB00108; DB12598	Approved;Investigational	Approved
GHRL	4	18	0.00123747	0.00403571	0.0136607	71	0.804431	1.08059	Q9UBU3			Status Not Available
RUVBL1	4	18	0.00313045	0.00501406	0.0135198	22	0.800319	0.36712	Q9Y265			Status Not Available
TRAF6	3	18	0.00142513	0.0133301	0.0501226	10	0.778909	2.46821	Q9Y4K3			Status Not Available
CASP8	3	18	0.00599148	0.00990583	0.0444481	10	0.659921	2.2847	Q14790	DB12651	Investigational	Investigational
IFNG	3	18	0.00704678	0.0106396	0.0404542	9	0.749124	1.84159	P01579	DB01250; DB01296; DB05676;DB05110; DB05111; DB05676	Approved;Investigational	Approved
NCOA1	3	18	0.00262541	0.00623701	0.0367152	13	0.642759	1.19964	Q15788	DB04652; DB06832; DB06875; DB06908; DB06927; DB07009; DB07080; DB07119; DB07150; DB07198; DB07215; DB07230; DB07236; DB07530; DB07557; DB07724; DB08220; DB08231; DB08742;DB01645; DB08915	Experimental;Investigational	Investigational
GCG	3	18	0.0117336	0.0183441	0.0349892	3	0.74799	2.08748	P01275			Status Not Available
TSC2	3	18	0.00160746	0.00538095	0.0348342	24	0.742136	1.13034	P49815			Status Not Available
NFKBIA	3	18	0.00090943	0.00599242	0.0347534	10	0.629022	1.20101	P25963	DB00945;DB06543	Approved;Investigational	Approved
MAP3K7	3	18	0.00020684	0.00709307	0.0345832	10	0.721432	1.20164	O43318			Status Not Available
SOCS1	3	18	0.00021907	0.00525865	0.0343702	9	0.650301	0.813289	O15524			Status Not Available
ITGB3	3	18	0.00089317	0.00941666	0.0339969	16	0.687336	2.04726	P05106	DB00054; DB00063; DB00098; DB00775; DB02709;DB02709;DB00063; DB02709; DB04863; DB05787	Approved;Experimental;Investigational	Approved
TEK	3	18	0.00083934	0.00403571	0.0312654	1	0.716877	-0.0395065	Q02763	DB00415; DB05294; DB08896; DB08901;DB08221	Approved;Experimental	Approved
PRKCD	3	18	0.00014726	0.00403571	0.0304531	1	0.789337	-0.151683	Q05655	DB05013;DB00675;DB04376	Approved;Approved;Experimental	Approved
YWHAB	3	18	0.0014414	0.00623701	0.0281792	24	0.751687	1.5886	P31946	DB09130;DB12695	Approved;Investigational	Approved
NCOR1	3	18	0.00077721	0.00611471	0.0278984	13	0.718842	0.815901	O75376			Status Not Available
ANGPT1	3	18	0.00089436	0.00379112	0.0277601	1	0.782419	-0.283444	Q15389			Status Not Available
MMP2	3	18	0.00225754	0.00574783	0.0271822	11	0.731267	1.00854	P08253	DB00786; DB01197;DB01630;DB00786; DB04866; DB05387	Approved;Experimental;Investigational	Approved
THBS1	3	18	0.00180114	0.00550324	0.0271171	11	0.752733	0.676277	P07996			Status Not Available
SKP1	3	18	0.00041936	0.00574783	0.0266858	35	0.687819	2.14914	P63208	DB01750; DB06980; DB06981; DB06982; DB07950	Experimental	Experimental
CHEK1	3	18	0.0015881	0.00794913	0.0265651	25	0.750083	0.772873	O14757	DB06852; DB06876; DB07025; DB07034; DB07037; DB07038; DB07075; DB07078; DB07158; DB07213; DB07228; DB07243; DB07311; DB07314; DB07320; DB07336; DB07647; DB07648; DB07653; DB07654; DB07655; DB07959; DB08392; DB08393; DB08683; DB08774; DB08776; DB08777; DB08778; DB08779; DB08780; DB08781;DB05149	Experimental;Investigational	Investigational
CD86	3	18	0.0010599	0.00611471	0.0263481	1	0.796452	-0.0176461	P42081	DB00098; DB01281; DB06681	Approved	Approved
MMP1	3	18	0.00077552	0.00489177	0.0262928	11	0.733982	0.818305	P03956	DB00786;DB07556; DB07926; DB08403; DB08482; DB08491;DB00786	Approved;Experimental;Investigational	Approved
CDC27	3	18	0.00036848	0.00611471	0.0258967	5	0.640675	0.39739	P30260			Status Not Available
SIN3A	3	18	0.00217834	0.00709307	0.0256772	22	0.733658	1.59273	Q96ST3			Status Not Available
IL10	3	18	0.00098658	0.00538095	0.0256708	9	0.686181	0.609499	P22301	DB05744; DB05771	Investigational	Investigational
MAP2K4	3	18	0.00381513	0.00538095	0.0252986	15	0.707739	1.05011	P45985			Status Not Available
STAT6	3	18	0.0015063	0.00550324	0.0243958	9	0.764893	0.394506	P42226			Status Not Available
ADRBK1	3	18	0.0026224	0.00917207	0.0241463	6	0.641258	1.3891				Status Not Available
BTRC	3	18	0.00071385	0.00501406	0.0241366	35	0.755973	1.18664	Q9Y297			Status Not Available
MYD88	3	18	0.00217021	0.00917207	0.023998	47	0.799605	2.39827	Q99836			Status Not Available
PLAU	3	18	7.185e-05	0.00342424	0.0234338	11	0.758534	0.144471	P00749	DB00013; DB00594;DB01725; DB01905; DB01977; DB02287; DB02398; DB02473; DB02526; DB02551; DB02705; DB03046; DB03082; DB03127; DB03136; DB03159; DB03476; DB03729; DB03782; DB03865; DB03876; DB04059; DB04172; DB06855; DB06856; DB06857; DB07076; DB07122; DB07129; DB07625; DB07626; DB08072; DB08697;DB00013;DB00013; DB05254	Approved;Experimental;Withdrawn;Investigational	Withdrawn
PTGS2	3	18	0.00369141	0.00929436	0.0233791	41	0.78292	2.29775	P35354	DB00154; DB00159; DB00233; DB00244; DB00316; DB00328; DB00461; DB00465; DB00469; DB00480; DB00482; DB00500; DB00554; DB00573; DB00586; DB00605; DB00712; DB00749; DB00784; DB00788; DB00795; DB00812; DB00814; DB00821; DB00861; DB00870; DB00936; DB00939; DB00945; DB00963; DB00991; DB01009; DB01014; DB01041; DB01050; DB01283; DB01397; DB01399; DB01401; DB01404; DB01419; DB01435; DB01600; DB01628; DB0…	Approved;Experimental;Nutraceutical;Withdrawn;Investigational	Withdrawn
CARM1	3	18	0.00090781	0.00623701	0.0232109	13	0.731959	0.476502	Q86X55			Status Not Available
VTN	3	18	0.00046276	0.00501406	0.0226612	16	0.630934	0.194268	P04004	DB00054; DB01593; DB09130	Approved	Approved
CD8A	3	18	0.0031962	0.00550324	0.0224165	1	0.657497	0.293968	P01732			Status Not Available
NCOR2	3	18	0.00065906	0.00611471	0.0212644	13	0.719374	0.944674	Q9Y618			Status Not Available
TNF	3	18	0.00152497	0.0042803	0.0187647	10	0.717768	-0.00435992	P01375	DB00005; DB00051; DB00065; DB00608; DB00668; DB00852; DB01041; DB01296; DB01407; DB01411; DB01427; DB02325; DB05676; DB06674; DB08904; DB08910;DB01041;DB00005; DB01041; DB01407; DB01411; DB04956; DB05017; DB05207; DB05218; DB05303; DB05412; DB05470; DB05676; DB05744; DB05758; DB05767; DB05869; DB05879; DB06444; DB11967; DB12140	Approved;Withdrawn;Investigational	Withdrawn
IL18	3	18	0.00246056	0.00550324	0.0186443	9	0.793633	0.134343	Q14116			Status Not Available
GNAI2	3	18	0.00148166	0.0129632	0.0178633	3	0.721421	1.51123	P04899			Status Not Available
PLCB3	3	18	0.00010914	0.00550324	0.0172353	43	0.782921	0.662665	Q01970			Status Not Available
GNG2	3	18	0.00110477	0.010395	0.0168611	3	0.679008	1.44633	P59768	DB01159	Approved	Approved
TBL1XR1	3	18	0.00018563	0.00513636	0.0166344	13	0.75257	0.409027	Q9BZK7			Status Not Available
SNW1	3	18	0.00342316	0.00611471	0.0166096	2	0.796539	-0.162917	Q13573			Status Not Available
CD40	3	18	0.00125078	0.00562554	0.0164012	10	0.775846	0.274636	P25942			Status Not Available
PLCB2	3	18	0.00030883	0.00611471	0.0150993	6	0.7767	-0.22466	Q00722			Status Not Available
RBBP7	3	18	0.00010688	0.00587012	0.011579	22	0.695599	1.61517	Q16576			Status Not Available
PLCB1	3	18	0.00142132	0.00587012	0.0103068	6	0.760046	-0.221273	Q9NQ66			Status Not Available
DCTN1	3	18	0.00592943	0.00550324	0.0098321	18	0.712662	-0.0518995	Q14203			Status Not Available
PDE4A	3	18	0.00467131	0.00709307	0.00924379	17	0.750883	0.220611	P27815	DB00277; DB00651; DB00806; DB00824; DB00975; DB01088; DB01303; DB01656; DB05219; DB05266; DB05676; DB06751; DB08811;DB00201; DB09283;DB01791; DB06842; DB08299;DB00806; DB00824; DB01088; DB05219; DB05266; DB05676; DB05876; DB06751	Approved;Approved;Experimental;Investigational	Approved
FPR2	3	18	2.232e-05	0.0042803	0.0080676	6	0.635947	-0.289654	P25090			Status Not Available
DDX20	3	18	0.00237596	0.00440259	0.00549638	2	0.635147	-0.102558	Q9UHI6			Status Not Available
CHUK	2	18	8.515e-05	0.0063593	0.0356808	10	0.537825	1.78162	O15111	DB00233; DB00244; DB00795; DB06151;DB06151	Approved;Investigational	Approved
IL4	2	18	0.00070363	0.00794913	0.035067	9	0.569048	2.1433	P05112			Status Not Available
TYK2	2	18	0.00266255	0.00782683	0.0344769	9	0.564076	1.85561	P29597	DB08895;DB04716;DB08895	Approved;Experimental;Investigational	Approved
CSK	2	18	0.0001524	0.00379112	0.0335544	1	0.360825	0.402731	P41240	DB01254;DB02010;DB01254; DB05075	Approved;Experimental;Investigational	Approved
TNFRSF1A	2	18	0.00378036	0.00758224	0.0325543	10	0.485954	2.28014	P19438	DB03507	Experimental	Experimental
IL2RA	2	18	0.00011388	0.00501406	0.0309975	9	0.619123	0.659344	P01589	DB00004; DB00041; DB00074; DB00111;DB00004; DB00074; DB00111	Approved;Investigational	Approved
CD247	2	18	0.00044468	0.00525865	0.0295438	1	0.324144	0.908693	P20963	DB00075;DB00075	Approved;Investigational	Approved
PPARG	2	18	0.00302974	0.00880519	0.0290276	13	0.604275	2.33896	P37231	DB00132; DB00159; DB00244; DB00313; DB00328; DB00412; DB00573; DB00731; DB00795; DB00912; DB00966; DB01014; DB01039; DB01050; DB01067; DB01118; DB01132; DB01252; DB01393; DB02709; DB03756; DB04224; DB08604; DB09006; DB09198; DB09213; DB11133;DB02266; DB02709; DB02746; DB03600; DB04270; DB04689; DB06908; DB06926; DB07053; DB07111; DB07172; DB07208; DB07209; DB07302; DB07509; DB07675; DB07723; DB07…	Approved;Experimental;Nutraceutical;Withdrawn;Investigational	Withdrawn
EDN1	2	18	0.00185799	0.0084383	0.0284989	6	0.613255	1.22771	P05305	DB05407	Investigational	Investigational
RARA	2	18	0.00085818	0.00538095	0.028161	13	0.450883	1.38842	P10276	DB00210; DB00459; DB00523; DB00755; DB00799; DB00982; DB04942;DB00755;DB00926;DB00523; DB00755; DB00799; DB04942; DB05785	Approved;Nutraceutical;Withdrawn;Investigational	Withdrawn
PTPRC	2	18	0.00766553	0.00672618	0.0276362	1	0.502459	0.908334	P08575			Status Not Available
IL2RB	2	18	0.00017107	0.004158	0.0271184	9	0.513766	0.62185	P14784	DB00004; DB00041; DB00074; DB00111;DB00004; DB00074; DB00111	Approved;Investigational	Approved
BIRC2	2	18	0.00081587	0.00611471	0.0267152	10	0.412943	1.75307	Q13490			Status Not Available
FADD	2	18	0.00066878	0.0063593	0.0264349	10	0.53485	1.5962	Q13158			Status Not Available
TRAF2	2	18	0.00099123	0.00733765	0.0263608	10	0.431011	2.43364	Q12933			Status Not Available
CD3E	2	18	2.03e-05	0.00403571	0.0260841	1	0.387524	0.526586	P07766	DB00075;DB00075	Approved;Investigational	Approved
TFDP1	2	18	0.00069991	0.00538095	0.0246365	20	0.570006	1.79288	Q14186			Status Not Available
BIRC3	2	18	0.0005455	0.00550324	0.023987	10	0.391561	1.58242	Q13489			Status Not Available
VDR	2	18	0.00081871	0.0063593	0.0239665	13	0.609676	1.36925	P11473	DB00136; DB00146; DB00153; DB00169; DB00910; DB01070; DB01436; DB02300; DB06410; DB11094;DB03451; DB04258; DB04540; DB04796; DB07530; DB08742;DB00136; DB00146; DB00153; DB00169; DB01436; DB11094;DB00910; DB04258; DB04540; DB04796; DB04891; DB05024; DB05295; DB11672	Approved;Experimental;Nutraceutical;Investigational	Nutraceutical
CDK6	2	18	0.00070424	0.00403571	0.0239139	20	0.367931	1.31806	Q00534	DB09073; DB11730; DB12001;DB03496; DB07379; DB07795;DB03496	Approved;Experimental;Investigational	Approved
CD3D	2	18	4.173e-05	0.00379112	0.0236772	1	0.426989	0.358951	P04234	DB00075; DB09052;DB00075	Approved;Investigational	Approved
TRADD	2	18	0.00322499	0.00660389	0.0233735	10	0.288946	2.40482	Q15628			Status Not Available
IL2RG	2	18	0.00012708	0.004158	0.0231157	9	0.330024	1.05404	P31785	DB00004; DB00041;DB00004; DB05943	Approved;Investigational	Approved
NCOA3	2	18	0.000175	0.00403571	0.0226013	13	0.530716	0.637537	Q9Y6Q9			Status Not Available
CDC16	2	18	5.839e-05	0.00525865	0.0224868	5	0.583444	0.302316	Q13042			Status Not Available
NCOA2	2	18	0.00083986	0.00525865	0.0221133	13	0.558539	1.14387	Q15596	DB00255; DB00783;DB02998; DB06871; DB06898; DB07080; DB07086; DB07087; DB07195; DB07678; DB07707; DB07708; DB07712; DB07863; DB07932; DB08047; DB08048; DB08175; DB08320; DB08402; DB08595; DB08601; DB08773;DB00255; DB00783; DB01645; DB08398	Approved;Experimental;Investigational	Approved
GAST	2	18	0.00228311	0.00941666	0.0213633	6	0.526205	1.79198	P01350			Status Not Available
PTH	2	18	0.00405177	0.010395	0.021005	3	0.605413	1.77555	P01270	DB04419;DB05883	Experimental;Investigational	Investigational
SERPINE1	2	18	0.00092831	0.00587012	0.0202944	11	0.509234	2.24423	P05121	DB00009; DB00013; DB00015; DB00029; DB00031; DB00055; DB09130;DB00013; DB00055; DB00197;DB00013; DB00055; DB00197; DB05254	Approved;Withdrawn;Investigational	Withdrawn
IL4R	2	18	0.00030597	0.00354653	0.0202129	9	0.511747	0.264557	P24394	DB12159;DB05078; DB12159	Approved;Investigational	Approved
MAP3K14	2	18	0	0.00269047	0.0200378	10	0.279787	0.450297	Q99558			Status Not Available
IGFBP3	2	18	0.00085462	0.00354653	0.0192281	11	0.599664	0.475907	P17936	DB00523; DB01277;DB00523; DB01277	Approved;Investigational	Approved
GNRH1	2	18	0.0007159	0.00904977	0.0188403	6	0.437843	2.09895	P01148			Status Not Available
TRAF3	2	18	0.0009815	0.00562554	0.0182464	10	0.405645	1.42154	Q13114			Status Not Available
NPY	2	18	0.00237872	0.00868289	0.0181423	3	0.495039	1.72934	P01303	DB02952; DB03380	Experimental	Experimental
GRP	2	18	0.00040734	0.00758224	0.0179958	6	0.331464	1.82769	P07492			Status Not Available
TRAF1	2	18	0.00053908	0.00452489	0.0179196	10	0.375877	1.16279	Q13077			Status Not Available
SST	2	18	0.001456	0.0117402	0.0173699	3	0.539311	2.48364	P61278	DB00847;DB00847	Approved;Investigational	Approved
GNA15	2	18	0.00230243	0.0108842	0.017143	6	0.583568	1.96826	P30679			Status Not Available
ADRB2	2	18	0.00093309	0.00672618	0.0171091	3	0.473283	1.28288	P07550	DB00127; DB00195; DB00221; DB00248; DB00264; DB00335; DB00368; DB00370; DB00373; DB00397; DB00449; DB00489; DB00521; DB00571; DB00598; DB00612; DB00668; DB00816; DB00841; DB00852; DB00866; DB00867; DB00871; DB00925; DB00938; DB00960; DB00983; DB01001; DB01064; DB01102; DB01136; DB01151; DB01182; DB01193; DB01203; DB01210; DB01214; DB01274; DB01288; DB01291; DB01295; DB01359; DB01363; DB01366; DB0…	Approved;Approved;Experimental;Experimental;Nutraceutical;Illicit;Withdrawn;Investigational;Investigational	Withdrawn
CDK9	2	18	0.00173085	0.00684848	0.0165989	7	0.538821	1.40866	P50750	DB03496;DB03496	Experimental;Investigational	Investigational
NTS	2	18	0.00192078	0.00745995	0.0156597	6	0.40424	1.45318	P30990			Status Not Available
CRH	2	18	0.001687	0.00782683	0.0152778	3	0.242574	2.13805	P06850	DB01285;DB02556; DB02952	Approved;Experimental	Approved
TRH	2	18	0.00163687	0.00697077	0.0147045	6	0.592278	0.664504	P20396			Status Not Available
KIF23	2	18	0.00074998	0.0042803	0.0138843	5	0.122996	0.567126	Q02241			Status Not Available
CALCA	2	18	0.00355252	0.00807142	0.0136934	3	0.362066	1.80143	P01258			Status Not Available
TBXA2R	2	18	0.00049137	0.0085606	0.013292	6	0.32895	2.23176	P21731	DB01207; DB06739	Approved	Approved
AVPR2	2	18	0.00194998	0.00611471	0.0126595	3	0.490001	0.753563	P30518	DB00035; DB00067; DB00872; DB02638; DB06212;DB00872; DB02638; DB05091; DB05838	Approved;Investigational	Approved
ADCY5	2	18	0.00044991	0.00941666	0.0122421	3	0.475901	2.21489	O95622	DB02587; DB06843;DB02587	Experimental;Investigational	Investigational
HCRT	2	18	4.573e-05	0.00648159	0.0122162	6	0.242877	1.6128	O43612	DB03088;DB03088	Experimental;Investigational	Investigational
ADM	2	18	0.00030022	0.00550324	0.0117106	3	0.279577	1.10622	P35318			Status Not Available
ADCY6	2	18	0.0006067	0.00709307	0.0114052	3	0.212614	1.974	O43306			Status Not Available
OXTR	2	18	0.00012985	0.00501406	0.011389	6	0.292103	0.762523	P30559	DB00107; DB01282;DB13929	Approved;Investigational	Approved
AGTR1	2	18	0.00029259	0.00403571	0.011357	6	0.504969	0.0542267	P30556	DB00177; DB00275; DB00678; DB00796; DB00876; DB00966; DB01029; DB01349; DB08822; DB09279;DB01342; DB01347; DB13919;DB00177; DB00275; DB00966; DB01029; DB05739; DB09279	Approved;Experimental;Investigational	Approved
CASR	2	18	0.00012592	0.00574783	0.0112612	6	0.548329	0.426617	P41180	DB00127; DB00994; DB01012; DB11093; DB11348; DB12865;DB00127;DB05255; DB12865	Approved;Nutraceutical;Investigational	Nutraceutical
ADCYAP1	2	18	0.0004428	0.00611471	0.0111232	3	0.170806	1.51222	P18509	DB03988	Experimental	Experimental
BDKRB2	2	18	0.0001807	0.00599242	0.0110662	6	0.467191	0.75095	P30411	DB06196;DB05038	Approved;Investigational	Approved
SCT	2	18	5.188e-05	0.00538095	0.0110092	3	0.162282	1.30255	P09683			Status Not Available
MCHR1	2	18	3.051e-05	0.00476947	0.0108934	6	0.571926	-0.162207	Q99705	DB00502	Approved	Approved
P2RY2	2	18	0.00155659	0.00440259	0.0108892	6	0.346085	0.359506	P41231	DB04786;DB04786; DB04983; DB05390	Approved;Investigational	Approved
F2R	2	18	0.00221297	0.00697077	0.0108868	6	0.538855	0.81792	P25116	DB00086; DB09030; DB11300;DB00086; DB05361; DB11300	Approved;Investigational	Approved
FSHR	2	18	0.00054914	0.0063593	0.0108695	3	0.488534	0.963823	P23945	DB00032; DB00066; DB00094; DB00097; DB04786;DB04786	Approved;Investigational	Approved
NMU	2	18	0.00018259	0.00697077	0.0106359	6	0.49317	1.05694	P48645			Status Not Available
LPAR3	2	18	0.00011592	0.00562554	0.0103373	6	0.277862	1.11297	Q9UBY5			Status Not Available
GHRH	2	18	9.275e-05	0.00525865	0.0103223	3	0.277328	0.990362	P01286			Status Not Available
ADCY1	2	18	2.525e-05	0.00525865	0.0102779	3	0.320098	1.03129	Q08828	DB00131;DB00131; DB00171;DB00131; DB00171	Approved;Nutraceutical;Investigational	Nutraceutical
ADCY8	2	18	0.00011467	0.00648159	0.0102425	3	0.558268	0.925006	P40145			Status Not Available
KIF20A	2	18	0.00032007	0.00342424	0.00957909	5	0.0875088	0.262525	O95235			Status Not Available
NPSR1	2	18	1.919e-05	0.00440259	0.00934566	3	0.526401	0.00316085	Q6W5P4	DB01159	Approved	Approved
LHCGR	2	18	0.00142218	0.0063593	0.00925283	3	0.304611	1.32717	P22888	DB00014; DB00032; DB00044; DB00050; DB00097; DB06719; DB09126;DB00050	Approved;Investigational	Approved
EDNRB	2	18	0.00011787	0.00366883	0.0092389	6	0.299962	0.22966	P24530	DB00559; DB06268; DB06403; DB08932;DB06268;DB00559; DB06268; DB06403	Approved;Withdrawn;Investigational	Withdrawn
GLP1R	2	18	0.00032824	0.00440259	0.00920846	3	0.346812	0.497554	P43220	DB00040; DB01276; DB06655; DB09043; DB09045; DB09265; DB13928;DB01276; DB13928	Approved;Investigational	Approved
LTB4R	2	18	0.00018922	0.0063593	0.00920638	6	0.109452	1.69777	Q15722	DB12961	Investigational	Investigational
CHRM3	2	18	9.14e-06	0.00440259	0.00910314	6	0.177048	0.683204	P20309	DB00185; DB00193; DB00202; DB00246; DB00280; DB00321; DB00332; DB00334; DB00340; DB00363; DB00376; DB00383; DB00387; DB00408; DB00411; DB00420; DB00424; DB00434; DB00458; DB00462; DB00477; DB00496; DB00517; DB00540; DB00572; DB00599; DB00622; DB00715; DB00725; DB00729; DB00747; DB00777; DB00785; DB00809; DB00835; DB00934; DB00986; DB01019; DB01036; DB01062; DB01069; DB01085; DB01142; DB01151; DB0…	Approved;Approved;Experimental;Withdrawn;Withdrawn;Investigational;Investigational	Withdrawn
GRK5	2	18	0.00012559	0.00452489	0.00908047	6	0.485968	0.255629	P34947			Status Not Available
ADCY9	2	18	3.775e-05	0.00574783	0.00905915	3	0.364228	1.13811	O60503			Status Not Available
TSHR	2	18	0.00059804	0.00623701	0.00895287	3	0.284535	1.45128	P16473	DB00024	Approved	Approved
CHRM1	2	18	0.0002404	0.00562554	0.00882809	6	0.406512	0.791033	P11229	DB00185; DB00202; DB00209; DB00215; DB00219; DB00245; DB00246; DB00280; DB00321; DB00332; DB00334; DB00340; DB00354; DB00363; DB00366; DB00376; DB00383; DB00387; DB00392; DB00408; DB00411; DB00420; DB00424; DB00434; DB00458; DB00462; DB00477; DB00483; DB00496; DB00508; DB00517; DB00540; DB00543; DB00572; DB00622; DB00670; DB00715; DB00725; DB00747; DB00771; DB00777; DB00782; DB00785; DB00804; DB0…	Approved;Approved;Experimental;Illicit;Withdrawn;Withdrawn;Investigational;Investigational	Withdrawn
SGOL1	2	18	4.598e-05	0.00379112	0.00871735	5	0.541778	-0.140918				Status Not Available
CENPP	2	18	5.5e-06	0.00391342	0.00846524	5	0.210499	0.380927	Q6IPU0			Status Not Available
GIPR	2	18	0.00016247	0.00391342	0.00843158	3	0.124211	0.688801	P48546			Status Not Available
PLCB4	2	18	0.00020599	0.00403571	0.0083653	6	0.567768	-0.166653	Q15147			Status Not Available
HJURP	2	18	0.0002611	0.00379112	0.00805691	5	0.332915	0.142361	Q8NCD3			Status Not Available
CENPQ	2	18	4.943e-05	0.00403571	0.00804789	5	0.207519	0.414036	Q7L2Z9			Status Not Available
TRHR	2	18	4.443e-05	0.00342424	0.00798335	6	0.220703	0.175252	P34981	DB09421	Approved	Approved
LPAR4	2	18	0.00033883	0.00513636	0.00798142	6	0.0890821	1.11911	Q99677			Status Not Available
EDN3	2	18	0.00010922	0.0042803	0.00787547	6	0.0782846	0.75469	P14138			Status Not Available
LPAR2	2	18	0.00031879	0.00538095	0.00780606	6	0.4004	0.80931	Q9HBW0			Status Not Available
LTB4R2	2	18	0.00013386	0.00476947	0.00776746	6	0.112614	0.913117	Q9NPC1	DB12961	Investigational	Investigational
GCGR	2	18	8.8e-07	0.00342424	0.00729713	3	0.19147	0.44111	P47871	DB00040	Approved	Approved
PTHLH	2	18	0.00152133	0.00403571	0.00726324	3	0.498232	0.207678	P12272			Status Not Available
P2RY6	2	18	8.62e-06	0.004158	0.00664593	6	0.15376	0.603038	Q15077			Status Not Available
NPS	2	18	5.55e-06	0.00330195	0.00648342	3	0.466233	-0.00740168	P0C0P6			Status Not Available
AVPR1A	2	18	1.299e-05	0.00330195	0.00640458	6	0.0500396	0.28675	P37288	DB00035; DB00067; DB00093; DB00872; DB02638; DB06212;DB00872; DB02638; DB05452; DB13929	Approved;Investigational	Approved
PROK2	2	18	1.012e-05	0.00366883	0.00639705	6	0.0635535	0.493516	Q9HC23			Status Not Available
OIP5	2	18	2.146e-05	0.00293506	0.00638848	5	0.282998	-0.103313	O43482			Status Not Available
ADRA1B	2	18	7.77e-06	0.00305736	0.00638706	6	0.150129	0.0935334	P35368	DB00211; DB00246; DB00248; DB00298; DB00321; DB00334; DB00346; DB00363; DB00368; DB00388; DB00408; DB00420; DB00457; DB00458; DB00477; DB00540; DB00575; DB00590; DB00622; DB00661; DB00668; DB00679; DB00692; DB00696; DB00706; DB00723; DB00726; DB00734; DB00745; DB00777; DB00800; DB00908; DB00925; DB00935; DB01136; DB01142; DB01149; DB01162; DB01186; DB01200; DB01224; DB01238; DB01255; DB01267; DB0…	Approved;Approved;Approved;Experimental;Experimental;Illicit;Illicit;Withdrawn;Withdrawn;Investigational;Investigational	Withdrawn
UTS2R	2	18	0.00029987	0.00489177	0.00634798	6	0.296697	0.677771	Q9UKP6			Status Not Available
PTGIR	2	18	0.00051067	0.00342424	0.00631123	3	0.332856	0.106938	P43119	DB00374; DB01088; DB01160; DB01240; DB11362;DB00374; DB01088; DB05229	Approved;Investigational	Approved
UTS2	2	18	4.7e-07	0.00281277	0.00624299	6	0.223948	-0.0754077	O95399			Status Not Available
GPRC6A	2	18	3.859e-05	0.00464718	0.0062367	6	0.193921	0.792162	Q5T6X5			Status Not Available
GPR17	2	18	7.523e-05	0.00403571	0.00599698	6	0.473605	0.0891582	Q13304			Status Not Available
POLR2G	2	18	0.0008891	0.00672618	0.0059595	7	0.581337	1.17465	P62487			Status Not Available
GHRHR	2	18	2.729e-05	0.00244589	0.00590658	3	0.132584	-0.00535519	Q02643	DB00010; DB08869;DB00010;DB08869	Approved;Withdrawn;Investigational	Withdrawn
TACR2	2	18	3.437e-05	0.00305736	0.00589375	6	0.136343	0.111105	P21452			Status Not Available
ADRB1	2	18	2.177e-05	0.00330195	0.00582125	3	0.302701	0.238771	P08588	DB00127; DB00187; DB00195; DB00221; DB00248; DB00264; DB00335; DB00368; DB00370; DB00373; DB00397; DB00408; DB00489; DB00521; DB00571; DB00598; DB00612; DB00668; DB00841; DB00852; DB00866; DB00871; DB00938; DB00960; DB00983; DB01001; DB01064; DB01102; DB01118; DB01136; DB01151; DB01182; DB01193; DB01203; DB01210; DB01214; DB01288; DB01291; DB01295; DB01297; DB01359; DB01363; DB01407; DB01580; DB0…	Approved;Approved;Experimental;Experimental;Nutraceutical;Illicit;Withdrawn;Investigational;Investigational	Withdrawn
KIF2A	2	18	2.18e-06	0.00232359	0.00537996	5	0.189394	-0.273535	O00139			Status Not Available
KISS1	2	18	9.22e-06	0.00305736	0.00537875	6	0.0780717	0.197834	Q15726			Status Not Available
PTAFR	2	18	7.67e-06	0.00281277	0.00536663	6	0.311537	-0.156773	P25105	DB09166; DB11614;DB02261	Approved;Experimental	Approved
FFAR2	2	18	1.996e-05	0.00330195	0.00509641	6	0.357256	-0.0351131	O15552			Status Not Available
MCHR2	2	18	0.0002843	0.00366883	0.00509293	6	0.480254	-0.232846	Q969V1			Status Not Available
NPFF	2	18	3.567e-05	0.00330195	0.00486364	6	0.102137	0.246526	O15130			Status Not Available
GNAQ	2	18	0.00111994	0.004158	0.0048244	6	0.425652	0.0225415	P50148			Status Not Available
FFAR1	2	18	5.02e-06	0.00317965	0.00467155	6	0.353491	-0.0934027	O14842	DB00159;DB00159	Approved;Nutraceutical	Nutraceutical
QRFPR	2	18	5.19e-06	0.00330195	0.00453719	6	0.135917	0.229942	Q96P65			Status Not Available
SRP54	2	18	0.000172	0.00464718	0.00442534	4	0.0549828	0.552638	P61011			Status Not Available
DYNC1I2	2	18	2.812e-05	0.00379112	0.0043839	18	0.324082	0.536331	Q13409			Status Not Available
DCTN3	2	18	4.365e-05	0.00354653	0.00429265	18	0.251077	0.502905	O75935			Status Not Available
LPAR6	2	18	2.587e-05	0.00305736	0.00419834	6	0.14664	0.0897933	P43657			Status Not Available
RAN	2	18	0.00182389	0.00672618	0.00387361	28	0.600444	1.56622	P62826	DB04315	Experimental	Experimental
SSR3	2	18	4.09e-05	0.00391342	0.00385381	4	0.0526398	0.302904	Q9UNL2			Status Not Available
SSR2	2	18	6.264e-05	0.00440259	0.00382916	4	0.114857	0.379266	P43308			Status Not Available
DDOST	2	18	0.00265225	0.00587012	0.00371166	4	0.291215	0.539147	P39656			Status Not Available
SSNA1	2	18	0.00024474	0.00244589	0.00335439	18	0.18454	-0.0394431	O43805			Status Not Available
SEC61B	2	18	0.00066969	0.004158	0.00328496	4	0.187897	0.227212	P60468			Status Not Available
SSR4	2	18	6.9e-07	0.00366883	0.00305208	4	0.0619434	0.209087	P51571			Status Not Available
NDUFAB1	2	18	0.00115381	0.00611471	0.00012562	14	0.161939	1.73222	O14561	DB00157;DB00157	Approved;Nutraceutical	Nutraceutical
UQCRH	2	18	0.0002261	0.00562554	0.00011842	14	0.0789566	1.5039	P07919	DB04141; DB04799; DB07401; DB07763; DB07778; DB08330; DB08453; DB08690	Experimental	Experimental
NDUFS8	2	18	0.00083428	0.00501406	5.666e-05	14	0.0877674	1.19841	O00217	DB00157;DB00157	Approved;Nutraceutical	Nutraceutical
ITK	1	18	4.64e-06	0.00281277	0.0254052	1	0	0.358711	Q08881	DB06589;DB02010	Approved;Experimental	Approved
KISS1R	1	18	2.289e-05	0.00525865	0.00809567	6	0	1.39919	Q969F8			Status Not Available
GLP2R	1	18	1.3e-06	0.00330195	0.00685096	3	0	0.537493	O95838	DB00040; DB08900	Approved	Approved
CENPI	1	18	0.00018953	0.00305736	0.00666968	5	0	0.179601	Q92674			Status Not Available
RGS2	1	18	6.18e-06	0.00330195	0.00647903	6	0	0.32401	P41220			Status Not Available
TAC3	1	18	5.768e-05	0.00366883	0.00641017	6	0	0.581233	Q9UHF0	DB09130	Approved	Approved
TACR1	1	18	3.83e-06	0.00293506	0.00639081	6	0.047682	0.128324	P25103	DB00673; DB01221; DB04894; DB09048;DB00673; DB04894; DB05072; DB05418; DB05421; DB05466; DB05790; DB11949; DB12436	Approved;Investigational	Approved
PTGDR	1	18	1.05e-06	0.00305736	0.0063756	3	0	0.413779	Q13258	DB00716	Approved	Approved
RPS17	1	18	1.35e-06	0.00256818	0.00613131	4	0	-0.12571	P08708	DB11638;DB11638	Approved;Investigational	Approved
RPL36	1	18	3e-08	0.0022013	0.00566158	4	0	-0.260927	Q9Y3U8			Status Not Available
OXT	1	18	1.74e-06	0.00244589	0.00559375	6	0	-0.085993	P01178	DB00107	Approved	Approved
HTR4	1	18	7.04e-06	0.00256818	0.00547475	3	0	0.146547	Q13639	DB00604; DB00904; DB01233; DB06480; DB08810;DB01049; DB09304; DB13025;DB00604; DB01079;DB00604; DB01079; DB01233; DB04873; DB04917; DB05905; DB08810; DB12702;DB13025	Approved;Approved;Withdrawn;Investigational;Investigational	Withdrawn
RXFP1	1	18	0.00017761	0.00305736	0.00474723	3	0	0.359514	Q9HBX9			Status Not Available
GRPR	1	18	7.3e-07	0.00269047	0.00470533	6	0	0.0281869	P30550			Status Not Available
HTR2C	1	18	1.2e-07	0.00269047	0.0046907	6	0	0.0326328	P28335	DB00193; DB00215; DB00246; DB00247; DB00248; DB00268; DB00321; DB00334; DB00363; DB00370; DB00408; DB00413; DB00420; DB00434; DB00458; DB00472; DB00477; DB00540; DB00543; DB00589; DB00623; DB00656; DB00696; DB00714; DB00726; DB00734; DB00777; DB00805; DB00934; DB01142; DB01149; DB01151; DB01186; DB01191; DB01200; DB01224; DB01238; DB01239; DB01242; DB01267; DB01392; DB01403; DB04871; DB06144; DB0…	Approved;Approved;Approved;Approved;Experimental;Illicit;Withdrawn;Investigational;Investigational;Investigational	Withdrawn
SRP19	1	18	2.577e-05	0.00403571	0.00450675	4	0	0.384261	P09132			Status Not Available
CYSLTR2	1	18	1.3e-07	0.00244589	0.00428829	6	0	-0.0965783	Q9NS75	DB00716;DB11858	Approved;Investigational	Approved
RPL22	1	18	9.94e-06	0.00244589	0.00425059	4	0	-0.196717	P35268			Status Not Available
P2RY10	1	18	1.23e-06	0.00256818	0.00390732	6	0	-0.0382181	O00398			Status Not Available
CYSLTR1	1	18	1.3e-07	0.00232359	0.00387974	6	0	-0.158537	Q9Y271	DB00471; DB00549; DB00587; DB00716; DB01411;DB00549; DB01411; DB11858	Approved;Investigational	Approved
SRP68	1	18	6.75e-06	0.00354653	0.00385965	4	0	0.196472	Q9UHB9			Status Not Available
SRP72	1	18	1.046e-05	0.00342424	0.00380812	4	0	0.149254	O76094			Status Not Available
SEC61G	1	18	0.00026743	0.004158	0.00371083	4	0	0.431633	P60059			Status Not Available
SRP14	1	18	3.38e-06	0.00305736	0.0035666	4	0	0.0279401	P37108	DB11638;DB11638	Approved;Investigational	Approved
SRPR	1	18	9.179e-05	0.00330195	0.00327678	4	0.0347362	0.0582171				Status Not Available
SPCS3	1	18	8.41e-06	0.00342424	0.00317419	4	0	0.151108	P61009			Status Not Available
SPCS2	1	18	2.057e-05	0.00342424	0.00312882	4	0	0.140758	Q15005			Status Not Available
SSR1	1	18	9.131e-05	0.00330195	0.00263255	4	0	0.0692363	P43307			Status Not Available
SPCS1	1	18	3.101e-05	0.00305736	0.00263122	4	0	-0.00485992	Q9Y6A9			Status Not Available
DHX38	1	18	5.1e-06	0.00281277	0.00263115	2	0	0.292934	Q92620			Status Not Available
DDX23	1	18	2.18e-06	0.00256818	0.00243972	2	0	0.177989	Q9BUQ8			Status Not Available
NDUFS3	1	18	0.00040994	0.00623701	0.00016903	14	0.0332353	2.12684	O75489	DB00157;DB00157	Approved;Nutraceutical	Nutraceutical
NDUFA7	1	18	3.034e-05	0.004158	0.00011504	14	0	0.864084	O95182	DB00157;DB00157	Approved;Nutraceutical	Nutraceutical
NDUFA2	1	18	4.366e-05	0.00562554	0.00011454	14	0	1.82703	O43678	DB00157;DB00157	Approved;Nutraceutical	Nutraceutical
NDUFA12	1	18	1.171e-05	0.00379112	0.00010335	14	0	0.671462	Q9UI09	DB00157;DB00157	Approved;Nutraceutical	Nutraceutical
NDUFA6	1	18	1.631e-05	0.00574783	8.693e-05	14	0	1.87432	P56556	DB00157;DB00157	Approved;Nutraceutical	Nutraceutical
NDUFB2	1	18	0.00131949	0.00574783	8.501e-05	14	0.0199621	1.6006	O95178	DB00157;DB00157	Approved;Nutraceutical	Nutraceutical
NDUFS1	1	18	0.00015715	0.0042803	7.023e-05	14	0	0.909087	P28331	DB00157;DB00157	Approved;Nutraceutical	Nutraceutical
NDUFA9	1	18	3e-07	0.00366883	6.635e-05	14	0	0.597298	Q16795	DB00157; DB03147;DB00157	Approved;Nutraceutical	Nutraceutical
NDUFS2	1	18	7.2e-07	0.004158	6.488e-05	14	0	0.896634	O75306	DB00157;DB00157	Approved;Nutraceutical	Nutraceutical
NDUFV1	1	18	3.11e-06	0.0042803	6.287e-05	14	0	0.947312	P49821	DB00157;DB00157	Approved;Nutraceutical	Nutraceutical
NDUFS7	1	18	3e-08	0.00403571	5.964e-05	14	0	0.781566	O75251	DB00157;DB00157	Approved;Nutraceutical	Nutraceutical
NDUFA8	1	18	0	0.00330195	5.658e-05	14	0	0.3473	P51970	DB00157;DB00157	Approved;Nutraceutical	Nutraceutical
NDUFB9	1	18	4.947e-05	0.00452489	5.354e-05	14	0.023779	1.05032	Q9Y6M9	DB00157;DB00157	Approved;Nutraceutical	Nutraceutical
NDUFS4	1	18	1.059e-05	0.00342424	4.933e-05	14	0	0.436518	O43181	DB00157;DB00157	Approved;Nutraceutical	Nutraceutical
NDUFB5	1	18	7.35e-06	0.00342424	4.629e-05	14	0	0.441719	O43674	DB00157;DB00157	Approved;Nutraceutical	Nutraceutical
NDUFS6	1	18	9e-08	0.00342424	4.582e-05	14	0	0.441483	O75380	DB00157;DB00157	Approved;Nutraceutical	Nutraceutical
NDUFB4	1	18	1.288e-05	0.00354653	4.565e-05	14	0	0.498702	O95168	DB00157;DB00157	Approved;Nutraceutical	Nutraceutical
NDUFA5	1	18	2.4e-07	0.00330195	4.444e-05	14	0	0.349034	Q16718	DB00157;DB00157	Approved;Nutraceutical	Nutraceutical
NDUFV2	1	18	4.104e-05	0.00403571	4.387e-05	14	0	0.751932	P19404	DB00157;DB00157	Approved;Nutraceutical	Nutraceutical
NDUFB7	1	18	2.36e-06	0.00293506	4.145e-05	14	0	0.128276	P17568	DB00157;DB00157	Approved;Nutraceutical	Nutraceutical
TYROBP	7	17	0.00653505	0.0100281	0.0223539	92	0.816537	3.87521	O43914			Status Not Available
CASP1	7	17	0.002117	0.00513636	0.0110423	103	0.7829	3.52481	P29466	DB01017;DB07733; DB07744; DB07916;DB01017; DB04875; DB05301; DB05408; DB05507	Approved;Experimental;Investigational	Approved
ITGB1	6	17	0.00134212	0.0117402	0.0277895	16	0.597282	4.03282	P05556	DB00098	Approved	Approved
CYP2B6	6	17	0.00074965	0.00880519	0.00345758	8	0.309563	2.93201	P20813	DB04794;DB02974; DB04664; DB08369;DB04794	Approved;Experimental;Investigational	Approved
CYP1A1	5	17	0.00294476	0.00831601	0.00619394	8	0.173709	3.13279	P04798	DB02342; DB12379	Investigational	Investigational
GSTA1	5	17	0.00060593	0.00758224	0.00326092	8	0.105943	2.69959	P08263	DB00143;DB01915; DB02486; DB02943; DB03003; DB03602; DB04132;DB00143;DB00143; DB13014	Approved;Experimental;Nutraceutical;Investigational	Nutraceutical
GSTA2	5	17	0.00062802	0.00733765	0.00323931	8	0.108704	2.58649	P09210	DB00143; DB00608;DB00143;DB00143	Approved;Nutraceutical;Investigational	Nutraceutical
CYP3A4	5	17	0.00178943	0.00880519	0.00274202	8	0.207942	3.16317	P08684	DB00143; DB00951; DB01267;DB11994;DB00143;DB00143; DB05478;DB11994	Approved;Approved;Nutraceutical;Investigational;Investigational	Nutraceutical
CYP2C19	5	17	0.0004339	0.00819371	0.0026614	8	0.252431	2.86779	P33261	DB00951;DB12319;DB12319	Approved;Withdrawn;Investigational	Withdrawn
KRAS	4	17	0.00086772	0.00538095	0.0323566	52	0.823513	0.381905	P01116	DB07771; DB07780	Experimental	Experimental
GSK3B	4	17	0.00218017	0.00709307	0.0295127	33	0.876555	0.415212	P49841	DB01356;DB01772; DB01793; DB01950; DB02010; DB02052; DB03444; DB04014; DB04395; DB07014; DB07058; DB07149; DB07584; DB07585; DB07676; DB07812; DB07859; DB07947; DB08073	Approved;Experimental	Approved
HSPA4	4	17	0.00239226	0.0063593	0.027998	62	0.866857	2.17429	P34932	DB12695	Investigational	Investigational
BCL2	4	17	0.00144565	0.00611471	0.0277092	85	0.809063	1.83797	P10415	DB01050; DB01229; DB01248; DB01367; DB06756; DB08871; DB09213; DB11581;DB06756;DB01248; DB05281; DB05297; DB08871; DB09213; DB12191; DB12340	Approved;Nutraceutical;Investigational	Nutraceutical
CXCR4	4	17	0.00062143	0.00379112	0.0270649	1	0.893025	-0.543432	P61073	DB00452; DB06809;DB05501	Approved;Investigational	Approved
CEBPB	4	17	0.00040316	0.00440259	0.026003	13	0.897246	-0.539668	P17676	DB04216;DB04216	Experimental;Investigational	Investigational
PRKDC	4	17	0.00073559	0.00648159	0.0240301	78	0.829617	1.48018	P78527	DB00201;DB05210	Approved;Investigational	Approved
CD44	4	17	0.00332897	0.00758224	0.0232571	61	0.888616	0.792179	P16070	DB08818	Approved	Approved
CD36	4	17	0.00086856	0.00403571	0.0208108	13	0.823561	-0.311712	P16671			Status Not Available
ITGB2	4	17	0.00389837	0.00807142	0.0165576	61	0.847637	2.48213	P05107	DB00641	Approved	Approved
VCAM1	4	17	0.00050453	0.00379112	0.0149008	61	0.820765	0.496023	P19320	DB00898; DB01136;DB01136; DB05399	Approved;Investigational	Approved
TXN	4	17	0.00922901	0.00611471	0.0147343	139	0.865645	2.33233	P10599	DB12695	Investigational	Investigational
AHR	4	17	0.00178427	0.00354653	0.0142716	8	0.865244	-0.729933	P35869	DB00338; DB00379; DB00393; DB00499; DB01076; DB01097; DB01404; DB02709; DB08995; DB11577; DB12328;DB02052; DB02709; DB04216; DB06732; DB08624;DB01404;DB00338; DB01097; DB02709; DB04216; DB07715; DB08995; DB11937; DB12116; DB12328; DB12379	Approved;Experimental;Nutraceutical;Investigational	Nutraceutical
SOD2	4	17	0.0125768	0.00941666	0.014172	26	0.87359	0.365932	P04179	DB03297; DB04436	Experimental	Experimental
GZMB	4	17	0.00046757	0.00366883	0.0100195	10	0.818853	-0.492854	P10144			Status Not Available
CAT	4	17	0.0144923	0.00745995	0.00793066	8	0.885132	-0.333413	P04040	DB01213	Approved	Approved
C3	4	17	0.00688092	0.00648159	0.00708836	81	0.811798	2.40464	P01024	DB00028; DB01593; DB09130;DB01915;DB00028	Approved;Experimental;Investigational	Approved
RPS6KB1	3	17	0.00119466	0.00501406	0.0311472	24	0.768709	0.588245	P23443			Status Not Available
STAT5A	3	17	0.00023352	0.00281277	0.0265783	9	0.724046	-0.295555	P42229			Status Not Available
KAT5	3	17	0.00111871	0.00684848	0.0252768	22	0.72213	1.97242	Q92993	DB02039;DB01992;DB01992	Experimental;Nutraceutical;Investigational	Nutraceutical
ITGAV	3	17	0.00050009	0.0085606	0.0252007	16	0.727177	1.58723	P06756	DB00098	Approved	Approved
KHDRBS1	3	17	0.00148088	0.00330195	0.0247349	1	0.651576	-0.290631	Q07666			Status Not Available
TLR4	3	17	0.00193318	0.00623701	0.0241911	47	0.763885	1.5547	O00206	DB01183; DB03017;DB02767; DB03017; DB08231;DB04933; DB05475	Approved;Experimental;Investigational	Approved
GHR	3	17	0.00067352	0.00330195	0.0234887	9	0.657129	0.0129519	P10912	DB00052; DB00082;DB00052	Approved;Investigational	Approved
XIAP	3	17	0.00027412	0.00476947	0.0232238	10	0.707687	0.358636	P98170	DB04209;DB02628; DB04612	Approved;Experimental	Approved
IL5	3	17	0.00120448	0.004158	0.0213645	9	0.650921	0.246295	P05113	DB01411; DB06612;DB01411; DB06612	Approved;Investigational	Approved
CASP9	3	17	2.157e-05	0.00342424	0.0204348	10	0.698047	0.0604868	P55211			Status Not Available
MAP3K5	3	17	0.00055032	0.00440259	0.0204077	10	0.751002	0.107001	Q99683			Status Not Available
PRLR	3	17	0.00132388	0.00281277	0.0196609	9	0.667978	-0.189867	P16471	DB00052; DB01185;DB01185;DB00052	Approved;Illicit;Investigational	Illicit
RAD51	3	17	0.00096258	0.00794913	0.0184984	25	0.629564	1.80359	Q06609	DB04395;DB12742	Experimental;Investigational	Investigational
CTLA4	3	17	0.00239137	0.0042803	0.0182413	1	0.752807	-0.214449	P16410	DB06186	Approved	Approved
CXCL12	3	17	0.00147381	0.00440259	0.0179839	21	0.761691	-0.0633153	P48061	DB06822	Approved	Approved
CCND3	3	17	0.00090371	0.00464718	0.0177089	20	0.661331	0.662249	P30281			Status Not Available
ITGA4	3	17	0.00214159	0.00538095	0.0172648	16	0.785425	-0.140228	P13612	DB00108; DB06822; DB09033;DB00108; DB04997; DB05092; DB05122; DB05468	Approved;Investigational	Approved
CDT1	3	17	0.00011018	0.00464718	0.0154923	12	0.628683	0.36448	Q9H211			Status Not Available
IL1R1	3	17	0.00155467	0.00525865	0.0154066	47	0.625965	1.73244	P14778	DB00026;DB05207; DB05303	Approved;Investigational	Approved
APAF1	3	17	0.00038817	0.00305736	0.0141649	10	0.685892	-0.177923	O14727	DB00171;DB00171	Nutraceutical;Investigational	Nutraceutical
PPP1CC	3	17	0.0008408	0.00550324	0.0133287	57	0.786384	1.38725	P36873	DB02169; DB02860; DB04738	Experimental	Experimental
PRF1	3	17	0.00145551	0.00391342	0.0124305	9	0.708756	-0.202394	P14222			Status Not Available
TLR2	3	17	0.00129112	0.00538095	0.0123395	47	0.74832	1.15422	O60603	DB00045; DB11601;DB03963;DB00045;DB05475	Approved;Experimental;Withdrawn;Investigational	Withdrawn
CD40LG	3	17	0.00060991	0.00366883	0.0121632	10	0.767165	-0.267213	P29965			Status Not Available
CCNA1	3	17	2.855e-05	0.00244589	0.0121287	12	0.657148	-0.681638	P78396			Status Not Available
PLA2G4A	3	17	0.00274234	0.00525865	0.0114652	41	0.650349	1.60619	P47712	DB00588; DB01103; DB04552;DB01103	Approved;Investigational	Approved
TOPBP1	3	17	0.00019523	0.00342424	0.0114284	12	0.715101	-0.453751	Q92547			Status Not Available
RRM2	3	17	0.00029984	0.00379112	0.0112264	17	0.768487	-0.418555	P31350	DB00242; DB05260;DB00242; DB05003; DB05260; DB05428; DB05801	Approved;Investigational	Approved
CXCR2	3	17	0.00032301	0.00501406	0.0109791	21	0.693873	0.376466	P25025			Status Not Available
CXCR1	3	17	0.00015759	0.00403571	0.00924195	21	0.674399	0.0867824	P25024	DB01009	Approved	Approved
PLA2G1B	3	17	0.00640278	0.00697077	0.00870183	41	0.693251	1.77546	P04054	DB00795; DB02659; DB04552;DB02210; DB02448; DB02795; DB02938; DB03565; DB03587; DB03633; DB07657; DB07836;DB02938	Approved;Experimental;Investigational	Approved
PMCH	3	17	4.369e-05	0.00464718	0.00833886	21	0.706108	-0.137909	P20382			Status Not Available
ANXA1	3	17	0.00054446	0.00403571	0.00651636	21	0.670466	0.0666683	P04083	DB00288; DB00741; DB01234;DB01234	Approved;Investigational	Approved
S1PR4	3	17	0.00040487	0.00538095	0.00508669	21	0.663407	0.533437	O95977			Status Not Available
YES1	2	17	4.975e-05	0.00403571	0.030825	1	0.481461	0.374941	P07947	DB01254;DB01254	Approved;Investigational	Approved
IL3	2	17	0.0004158	0.004158	0.0266252	9	0.517784	0.53954	P08700	DB01025; DB01593;DB01025	Approved;Investigational	Approved
CSF2RB	2	17	1.8e-07	0.00256818	0.0251186	9	0.473661	0.00677648	P32927	DB00020;DB00020; DB05264; DB05943	Approved;Investigational	Approved
CD79A	2	17	0.00043219	0.00379112	0.0248381	1	0.299097	0.428604	P11912			Status Not Available
STAT5B	2	17	0.00011484	0.00293506	0.023915	9	0.539391	0.0929679	P51692	DB01254;DB01254	Approved;Investigational	Approved
PPARGC1A	2	17	0.00036101	0.00391342	0.0211298	13	0.553459	0.523697	Q9UBK2			Status Not Available
CD19	2	17	0.00067485	0.00366883	0.0198752	1	0.549027	0.0782998	P15391	DB09052; DB13881; DB13915	Approved	Approved
CASP7	2	17	0.00144462	0.00403571	0.0189607	10	0.601107	0.362923	P55210	DB03384;DB05408	Experimental;Investigational	Investigational
FANCD2	2	17	0.00013556	0.00623701	0.0181798	25	0.511223	2.09383	Q9BXW9			Status Not Available
NCOA6	2	17	9.439e-05	0.00476947	0.0177185	13	0.443642	1.22637	Q14686			Status Not Available
CDC45	2	17	0.00045884	0.00880519	0.0177071	12	0.610915	1.92397	O75419			Status Not Available
DIABLO	2	17	0.00027112	0.00305736	0.0172957	10	0.456927	0.245086	Q9NR28	DB12695	Investigational	Investigational
TIMP1	2	17	0.00068242	0.00403571	0.0169546	11	0.427703	1.34481	P01033			Status Not Available
POLD1	2	17	0.0051838	0.00880519	0.0168455	12	0.541542	2.11787	P28340			Status Not Available
MCM4	2	17	9.546e-05	0.00599242	0.0140138	12	0.400189	1.70058	P33991			Status Not Available
CCL5	2	17	0.00012021	0.0063593	0.0137707	21	0.351518	2.45388	P13501	DB02322; DB02353	Experimental	Experimental
CASP10	2	17	8.449e-05	0.00330195	0.0135344	10	0.278822	0.60042	Q92851			Status Not Available
MCM2	2	17	0.0004362	0.00587012	0.0130983	12	0.51799	1.16178	P49736			Status Not Available
BLM	2	17	0.0007286	0.00513636	0.0127698	25	0.57037	0.9241	P54132			Status Not Available
MCM7	2	17	0.00073686	0.00660389	0.0125007	12	0.255721	2.2559	P33993			Status Not Available
PSMD4	2	17	7.093e-05	0.00293506	0.0121852	23	0.498204	-0.489318	P55036			Status Not Available
CCNB2	2	17	4.735e-05	0.00317965	0.0119697	5	0.596193	-0.359801	O95067			Status Not Available
RFC4	2	17	0.00096738	0.00733765	0.0115188	12	0.437958	1.91273	P35249			Status Not Available
FBXO5	2	17	7.734e-05	0.00281277	0.0107851	5	0.62273	-0.547033	Q9UKT4			Status Not Available
CDC7	2	17	0.00041623	0.00476947	0.0105884	12	0.306201	1.20719	O00311			Status Not Available
ATR	2	17	0.00017826	0.00391342	0.0103886	12	0.624518	-0.232437	Q13535			Status Not Available
MCM3	2	17	3.224e-05	0.00489177	0.0099544	12	0.278829	1.38915	P25205			Status Not Available
MED15	2	17	0.00070988	0.00342424	0.00966866	40	0.228059	0.622689	Q96RN5			Status Not Available
POLE	2	17	0.00022747	0.00660389	0.00946307	12	0.255419	2.35709	Q07864	DB00242;DB00242	Approved;Investigational	Approved
CXCL9	2	17	0.00028634	0.0063593	0.00941013	21	0.327533	2.35685	Q07325			Status Not Available
CLSPN	2	17	2.757e-05	0.00354653	0.00906321	12	0.62492	-0.0867105	Q9HAW4			Status Not Available
MED1	2	17	0.00037114	0.00476947	0.00903663	40	0.401301	0.976563	Q15648	DB04891	Investigational	Investigational
CCNH	2	17	0.00011957	0.00513636	0.00878486	7	0.289106	1.37109	P51946			Status Not Available
POLA1	2	17	0.00184935	0.00587012	0.00876115	12	0.310548	1.60415	P09884	DB00242; DB00631; DB01073; DB01280;DB00242; DB00631; DB01280	Approved;Investigational	Approved
CDK7	2	17	0.00014349	0.00574783	0.00873559	7	0.342235	1.53507	P50613	DB02482; DB03496;DB03496	Experimental;Investigational	Investigational
MCM10	2	17	9e-08	0.00317965	0.00862939	12	0.198718	0.590983	Q7L590			Status Not Available
RPA1	2	17	4.165e-05	0.00476947	0.0084412	12	0.299929	1.13661	P27694			Status Not Available
MCM6	2	17	0.00033197	0.00513636	0.00838909	12	0.324324	1.35603	Q14566			Status Not Available
RFC5	2	17	4.422e-05	0.00489177	0.00818151	12	0.316611	1.21635	P40937			Status Not Available
ORC2L	2	17	0.00027737	0.00293506	0.0076656	12	0.255582	0.326945				Status Not Available
CDK8	2	17	0.0005275	0.00452489	0.00765236	40	0.324041	1.24252	P49336	DB03496;DB03496	Experimental;Investigational	Investigational
MED17	2	17	0.00010653	0.00464718	0.00763515	40	0.307791	1.41024	Q9NVC6			Status Not Available
ATRIP	2	17	9.99e-06	0.00305736	0.00714546	12	0.496618	0.0024551	Q8WXE1			Status Not Available
MCM5	2	17	5.1e-07	0.0042803	0.00699854	12	0.18301	1.23209	P33992			Status Not Available
P2RY14	2	17	0.00026988	0.00550324	0.00697798	3	0.575266	0.409422	Q15391			Status Not Available
CCR1	2	17	0.00011014	0.00550324	0.00688964	21	0.226392	2.24536	P32246			Status Not Available
RAD17	2	17	9.467e-05	0.00354653	0.00686205	12	0.36697	0.376242	O75943			Status Not Available
NUDC	2	17	4.5e-07	0.00244589	0.00674139	5	0.338119	-0.338538	Q9Y266	DB12695	Investigational	Investigational
ADCY4	2	17	7.16e-06	0.00366883	0.00667471	3	0.393408	0.294951	Q8NFM4			Status Not Available
DSN1	2	17	7e-07	0.00244589	0.00659876	5	0.0948583	-0.129497	Q9H410			Status Not Available
FPR1	2	17	0.00018645	0.004158	0.00659515	21	0.622792	0.364842	P21462	DB00716	Approved	Approved
RCC2	2	17	0	0.00232359	0.00644748	5	0.276244	-0.320009	Q9P258			Status Not Available
ORC1L	2	17	9.88e-05	0.00256818	0.0062961	12	0.269001	0.112118				Status Not Available
MED6	2	17	0.00012922	0.0042803	0.00629278	40	0.306869	1.1604	O75586			Status Not Available
RPS28	2	17	0.00016643	0.00305736	0.00625213	4	0.569335	-0.463391	P62857	DB11638;DB11638	Approved;Investigational	Approved
ORC6L	2	17	2.21e-06	0.00293506	0.00622289	12	0.078612	0.519633				Status Not Available
MED24	2	17	5.75e-06	0.00269047	0.00622198	40	0.386962	-0.360165	O75448			Status Not Available
RFC3	2	17	8.505e-05	0.00403571	0.00594424	12	0.0981868	1.11292	P40938			Status Not Available
RPA3	2	17	9.9e-07	0.00305736	0.0057504	12	0.210386	0.493255	P35244			Status Not Available
MED12	2	17	1.053e-05	0.00366883	0.00561349	40	0.318645	0.663555	Q93074			Status Not Available
MED10	2	17	5.673e-05	0.00403571	0.00560519	40	0.21031	1.20861	Q9BTT4			Status Not Available
MED14	2	17	7.72e-06	0.00293506	0.00547925	40	0.262585	0.142091	O60244			Status Not Available
RFC2	2	17	5.55e-06	0.00317965	0.00540914	12	0.117694	0.665187	P35250			Status Not Available
P2RY13	2	17	1.452e-05	0.00305736	0.00538169	21	0.610111	-0.221701	Q9BPV8			Status Not Available
ORC5L	2	17	2.1e-07	0.00256818	0.00531344	12	0.0848746	0.354361				Status Not Available
CENPC1	2	17	4.07e-06	0.00256818	0.00524503	5	0.0946997	-0.104285				Status Not Available
ORC4L	2	17	6.04e-06	0.00269047	0.00523727	12	0.147932	0.34355				Status Not Available
RGS18	2	17	8.98e-06	0.00293506	0.00522866	21	0.487558	0.056864	Q9NS28			Status Not Available
DBF4	2	17	0	0.00232359	0.00505334	12	0.174004	0.123534	Q9UBU7			Status Not Available
C5AR1	2	17	3.989e-05	0.00366883	0.0048867	21	0.521209	0.419019	P21730			Status Not Available
MED21	2	17	0.00047208	0.00366883	0.00487056	40	0.308937	0.652726	Q13503			Status Not Available
CCNC	2	17	0.00016809	0.00281277	0.004865	40	0.267895	-0.0302694	P24863			Status Not Available
ORC3L	2	17	0	0.002079	0.00482932	12	0.104046	0.0392111				Status Not Available
MED26	2	17	5.91e-06	0.00366883	0.00476932	40	0.119145	1.15434	O95402			Status Not Available
C3AR1	2	17	0.00018127	0.00330195	0.00467198	21	0.480719	0.249616	Q16581			Status Not Available
POU2F1	2	17	0.00029944	0.00269047	0.00448905	7	0.534452	-0.185982	P14859			Status Not Available
CEP76	2	17	2.27e-06	0.0022013	0.00441608	18	0.195024	-0.183633	Q8TAP6			Status Not Available
MED22	2	17	0.00047166	0.00317965	0.00430866	40	0.349474	0.145443	Q15528			Status Not Available
CEP78	2	17	5e-08	0.002079	0.00421081	18	0.207835	-0.28911	Q5JTW2			Status Not Available
GSTP1	2	17	0.00142689	0.00513636	0.00411566	8	0.213439	1.40205	P09211	DB00143; DB00316; DB00363; DB00903; DB01015; DB01242; DB03619; DB04339; DB09462;DB01834; DB01915; DB02633; DB03003; DB03686; DB03814; DB04132; DB07849; DB08370;DB00143;DB00197;DB00143; DB00197; DB04339; DB04972; DB05460; DB09462; DB11672; DB11831; DB13014	Approved;Experimental;Nutraceutical;Withdrawn;Investigational	Withdrawn
CTDP1	2	17	2.857e-05	0.00379112	0.00411061	40	0.548561	-0.313755	Q9Y5B0			Status Not Available
SUPT4H1	2	17	6.571e-05	0.0042803	0.00409576	7	0.289428	0.909824	P63272			Status Not Available
MED8	2	17	6.67e-06	0.00305736	0.00400838	40	0.144419	0.471342	Q96G25			Status Not Available
POLR2B	2	17	5.144e-05	0.00476947	0.00393483	7	0.277685	1.15583	P30876			Status Not Available
POLR1C	2	17	0.00158771	0.00721536	0.00386157	7	0.260416	2.27794	O15160			Status Not Available
MED23	2	17	9.531e-05	0.00354653	0.00384033	40	0.263117	0.643058	Q9ULK4			Status Not Available
MED19	2	17	2.1e-07	0.00366883	0.00355248	40	0.117623	1.16285	A0JLT2			Status Not Available
GTF2B	2	17	0.00036827	0.0042803	0.00347466	7	0.0509334	1.17087	Q00403			Status Not Available
CYP1B1	2	17	0.00136089	0.00623701	0.00320154	8	0.134312	1.93103	Q16678	DB07776;DB03467; DB04216; DB06732; DB07776;DB01645; DB02342; DB04216	Approved;Experimental;Investigational	Approved
GSTA3	2	17	0.00287056	0.00709307	0.00318817	8	0.112321	2.42609	Q16772	DB00143;DB04521;DB00143;DB00143	Approved;Experimental;Nutraceutical;Investigational	Nutraceutical
GSTA4	2	17	0.00055806	0.00684848	0.00315705	8	0.152689	2.19792	O15217	DB00143;DB00143;DB00143	Approved;Nutraceutical;Investigational	Nutraceutical
POLR2D	2	17	2.707e-05	0.00305736	0.00312744	7	0.398494	0.0837773	O15514			Status Not Available
MED9	2	17	3e-07	0.00256818	0.00298455	40	0.163415	0.0280005	Q9NWA0			Status Not Available
GSR	2	17	0.00180909	0.00525865	0.00278397	8	0.282176	1.15594	P00390	DB00143; DB00157; DB00262; DB03147; DB03310; DB09130;DB01644; DB02153; DB02553; DB02895; DB03310; DB03867; DB07393; DB07714;DB00143; DB00157;DB00143	Approved;Experimental;Nutraceutical;Investigational	Nutraceutical
GPX1	2	17	0.0003302	0.0042803	0.00273364	8	0.461215	0.324724	P07203	DB00143;DB00143;DB00143	Approved;Nutraceutical;Investigational	Nutraceutical
CYP2E1	2	17	0.00124512	0.0063593	0.00267073	8	0.383896	1.67036	P05181	DB11994;DB11994	Approved;Investigational	Approved
ENSG00000224586	2	17	0.00062296	0.00391342	0.0026455	8	0.483174	0.169438				Status Not Available
MED7	2	17	1.04e-05	0.00317965	0.00246936	40	0.0554793	0.730076	O43513			Status Not Available
CYP2J2	2	17	0.00034986	0.00501406	0.002399	41	0.518097	1.19567	P51589			Status Not Available
GPX4	2	17	0.00063677	0.00403571	0.00234969	8	0.482738	0.183841	P36969	DB00143;DB00143;DB00143	Approved;Nutraceutical;Investigational	Nutraceutical
GSTM1	2	17	0.00029757	0.00550324	0.00202058	8	0.0895032	1.81557	P09488	DB00143;DB01834; DB02165; DB02458; DB03314; DB04187;DB00143;DB00143	Approved;Experimental;Nutraceutical;Investigational	Nutraceutical
CYP3A43	2	17	0.00040195	0.00672618	0.00195614	8	0.315173	1.88719	Q9HB55	DB11994;DB11994	Approved;Investigational	Approved
SRSF7	2	17	6.697e-05	0.00244589	0.0019244	2	0.584321	-0.384211	Q16629			Status Not Available
CYP3A5	2	17	0.00035651	0.00697077	0.00189866	8	0.163198	2.3669	P20815	DB01267;DB11994;DB11994	Approved;Approved;Investigational	Approved
POLR3G	2	17	6.057e-05	0.00464718	0.00188736	7	0.185519	1.24657	O15318			Status Not Available
CYP2C9	2	17	0.00048126	0.00513636	0.00183778	8	0.373221	1.06007	P11712	DB11994;DB02507; DB03317;DB12319;DB11994; DB12319	Approved;Experimental;Withdrawn;Investigational	Withdrawn
CYP1A2	2	17	0.00130644	0.00513636	0.00180138	8	0.25258	1.26604	P05177	DB00951; DB11994;DB07453;DB11994	Approved;Experimental;Investigational	Approved
CYP2C8	2	17	8.69e-05	0.00391342	0.00172986	8	0.3441	0.581305	P10632	DB00951; DB03796;DB03796; DB08607	Approved;Experimental	Approved
GSTM2	2	17	8.915e-05	0.00440259	0.00163248	8	0.0700248	1.25794	P28161	DB00143; DB03310;DB02458; DB03310; DB04701;DB00143;DB00143	Approved;Experimental;Nutraceutical;Investigational	Nutraceutical
CYP2C18	2	17	4.658e-05	0.00330195	0.00157871	8	0.348945	0.268135	P33260	DB07670	Experimental	Experimental
NUP54	2	17	4.5e-07	0.00244589	0.00148821	28	0.174984	0.474847	Q7Z3B4			Status Not Available
CYP2A6	2	17	0.00080275	0.00550324	0.00141767	8	0.294025	1.37576	P11509	DB04665; DB07609; DB07617; DB07621; DB07623	Experimental	Experimental
ZNF143	2	17	7.173e-05	0.00269047	0.00140375	7	0.0821818	0.24463	P52747			Status Not Available
UGT1A1	2	17	0.00055188	0.00476947	0.00137158	8	0.119251	1.13673	P22309			Status Not Available
GSTZ1	2	17	8.511e-05	0.00440259	0.00130985	8	0.190804	1.11021	O43708	DB00143; DB08809;DB04447;DB00143;DB00143; DB08809	Approved;Experimental;Nutraceutical;Investigational	Nutraceutical
EPHX1	2	17	0.00027345	0.00366883	0.00128836	8	0.0854737	0.747925	P07099			Status Not Available
GSS	2	17	0.00087299	0.0042803	0.00118583	8	0.168704	1.06409	P48637	DB00143; DB00145; DB00151; DB06151; DB09130;DB03408; DB04395;DB00143; DB00145; DB00151;DB00143; DB06151	Approved;Experimental;Nutraceutical;Investigational	Nutraceutical
CYP4A11	2	17	1.062e-05	0.00391342	0.00110108	8	0.219076	0.807977	Q02928	DB00157;DB00157	Approved;Nutraceutical	Nutraceutical
UGT1A8	2	17	8.352e-05	0.00366883	0.0009815	8	0.0690379	0.764453	Q9HAW9			Status Not Available
UGT1A9	2	17	5.2e-07	0.00330195	0.00096091	8	0.0766677	0.55242	O60656	DB04552;DB04824	Approved;Withdrawn	Withdrawn
MGST1	2	17	6.239e-05	0.00354653	0.00078586	8	0.172451	0.687557	P10620	DB00143;DB00143;DB00143	Approved;Nutraceutical;Investigational	Nutraceutical
GPX3	2	17	9e-07	0.00256818	0.000675	8	0.242781	0.0921485	P22352	DB00143;DB00143;DB00143	Approved;Nutraceutical;Investigational	Nutraceutical
PRIM1	1	17	8.8e-06	0.00403571	0.0068143	12	0.0264491	1.35196	P49642			Status Not Available
CENPM	1	17	9e-08	0.00232359	0.00652445	5	0	-0.112912	Q9NSP4			Status Not Available
RPL34	1	17	0	0.002079	0.0059425	4	0	-0.309123	P49207			Status Not Available
KIF2B	1	17	5.1e-07	0.002079	0.00580526	5	0	-0.280522	Q8N4N8			Status Not Available
POLA2	1	17	3e-08	0.00281277	0.00549305	12	0	0.592194	Q14181	DB00851;DB00851	Approved;Investigational	Approved
PRIM2	1	17	3.3e-07	0.00281277	0.005475	12	0	0.583805	P49643			Status Not Available
RPL24	1	17	6e-08	0.002079	0.00508868	4	0	-0.34146	P83731			Status Not Available
RPL10	1	17	2.303e-05	0.00232359	0.00508405	4	0	-0.349338	P27635	DB11638;DB11638	Approved;Investigational	Approved
POLE2	1	17	5.21e-06	0.00244589	0.0047618	12	0	0.333086	P56282	DB00242;DB00242	Approved;Investigational	Approved
CENPO	1	17	1.5e-07	0.00232359	0.00461398	5	0	-0.13223	Q9BU64			Status Not Available
RPL36A	1	17	0	0.0022013	0.00459528	4	0	-0.340893	P83881			Status Not Available
RPL39	1	17	2.33e-06	0.0022013	0.00409929	4	0	-0.419984	P62891			Status Not Available
POLR1D	1	17	0.00017954	0.00501406	0.00251385	7	0	1.65343	Q9Y2S0			Status Not Available
SEC11A	1	17	2e-06	0.00244589	0.00234204	4	0	-0.21927	P67812			Status Not Available
TXNL4A	1	17	0	0.002079	0.0022894	2	0	-0.0324982	P83876			Status Not Available
MED18	1	17	0	0.00305736	0.0020626	40	0	0.794792	Q9BUE0			Status Not Available
MED30	1	17	1.68e-06	0.00281277	0.00204369	40	0	0.476241	Q96HR3			Status Not Available
POLR3A	1	17	4.256e-05	0.00464718	0.00195087	7	0	1.51214	O14802			Status Not Available
MED29	1	17	0	0.00281277	0.00195031	40	0	0.511693	Q9NX70			Status Not Available
RPN1	1	17	8.455e-05	0.00342424	0.00191278	4	0.0341032	0.0966297	P04843			Status Not Available
POLR3D	1	17	9.3e-07	0.00403571	0.00185094	7	0	1.22043	P05423			Status Not Available
POLR3H	1	17	7.76e-06	0.00379112	0.00179319	7	0	1.05827	Q9Y535			Status Not Available
POLR3E	1	17	8e-07	0.00391342	0.0017522	7	0	1.12155	Q9NVU0			Status Not Available
POLR3C	1	17	2.27e-06	0.00342424	0.00161392	7	0	0.848178	Q9BUI4			Status Not Available
ENSG00000239562	1	17	5.541e-05	0.00476947	0.00148964	8	0	1.61125				Status Not Available
SNAPC3	1	17	2.1e-06	0.00232359	0.00135969	7	0	0.125696	Q92966			Status Not Available
SNAPC4	1	17	3.98e-06	0.00232359	0.0013352	7	0	0.114025	Q5SXM2			Status Not Available
SNAPC2	1	17	0	0.0022013	0.0013276	7	0	0.0651193	Q13487			Status Not Available
SNAPC1	1	17	0	0.0022013	0.00132552	7	0	0.0601877	Q16533			Status Not Available
SNAPC5	1	17	0	0.0022013	0.00131167	7	0	0.0575575	O75971			Status Not Available
GSTM3	1	17	8.2e-07	0.00391342	0.0012787	8	0	1.13744	P21266	DB00143;DB00143;DB00143	Approved;Nutraceutical;Investigational	Nutraceutical
GSTO1	1	17	0.0002454	0.00391342	0.00108722	8	0	1.10997	P78417	DB00143;DB00143;DB00143	Approved;Nutraceutical;Investigational	Nutraceutical
UGT1A5	1	17	0.00013912	0.00366883	0.00106564	8	0	0.84001	P35504			Status Not Available
GSTT2B	1	17	1.792e-05	0.00342424	0.00097983	8	0	0.765397	P0CG30			Status Not Available
UGT1A3	1	17	0.00016679	0.00342424	0.00096746	8	0	0.695979	P35503			Status Not Available
UGT1A7	1	17	1.858e-05	0.00330195	0.00095262	8	0	0.619634	Q9HAW7			Status Not Available
GSTO2	1	17	1.68e-06	0.00281277	0.00085597	8	0	0.465529	Q9H4Y5	DB00143;DB00143;DB00143	Approved;Nutraceutical;Investigational	Nutraceutical
GSTM5	1	17	5.7e-07	0.00256818	0.00068723	8	0	0.276477	P46439	DB00143;DB00143;DB00143	Approved;Nutraceutical;Investigational	Nutraceutical
GSTK1	1	17	0	0.00256818	0.00067118	8	0	0.328817	Q9Y2Q3	DB00143;DB04700;DB00143;DB00143	Approved;Experimental;Nutraceutical;Investigational	Nutraceutical
STAT2	6	16	0.00055736	0.00660389	0.0226402	34	0.556528	3.05778	P52630			Status Not Available
IRF9	6	16	0.00051295	0.00525865	0.0170273	34	0.461762	2.51157	Q00978			Status Not Available
F2	6	16	0.00238796	0.00745995	0.0131475	11	0.494901	3.04843	P00734	DB00001; DB00006; DB00055; DB00100; DB00170; DB00278; DB01123; DB01593; DB04786; DB04898; DB05777; DB06404; DB06695; DB09130; DB09228; DB11166; DB12598; DB13151; DB13152;DB01725; DB01766; DB01767; DB02287; DB02723; DB03136; DB03159; DB03847; DB03865; DB04136; DB04591; DB04697; DB04722; DB04771; DB04772; DB06838; DB06841; DB06845; DB06850; DB06853; DB06858; DB06859; DB06861; DB06865; DB06866; DB06…	Approved;Experimental;Nutraceutical;Withdrawn;Investigational	Withdrawn
DKC1	6	16	0.00146436	0.00599242	0.00700075	70	0.707915	3.14424	O60832			Status Not Available
CDH2	4	16	0.00470751	0.00648159	0.0284512	67	0.912726	1.29681	P19022			Status Not Available
VCL	4	16	0.00368853	0.00684848	0.0256167	38	0.816737	1.01682	P18206			Status Not Available
ARNT	4	16	0.00151678	0.00476947	0.0228703	35	0.879988	0.179599	P27540			Status Not Available
PIN1	4	16	0.00224002	0.0042803	0.0215995	20	0.901578	-0.700559	Q13526	DB01766; DB06867	Experimental	Experimental
FGF2	4	16	0.00144939	0.00599242	0.0212113	52	0.89266	0.276634	P09038	DB00364; DB00686; DB00877; DB01109;DB03935; DB03959; DB03981;DB00877; DB01109; DB05434	Approved;Experimental;Investigational	Approved
FOSL1	4	16	0.00197883	0.00379112	0.020823	132	0.864535	0.625406	P15407			Status Not Available
IQGAP1	4	16	0.00032139	0.00317965	0.0201019	80	0.862002	0.197863	P46940	DB11638;DB11638	Approved;Investigational	Approved
GNB2L1	4	16	0.00133193	0.00379112	0.0200795	35	0.907946	-0.575007				Status Not Available
PKM2	4	16	0.0110908	0.0141861	0.0184564	29	0.825945	1.71903				Status Not Available
ILK	4	16	0.00061559	0.00464718	0.0175683	162	0.89023	1.91679	Q13418			Status Not Available
CRP	4	16	0.00355461	0.00501406	0.017538	81	0.831763	0.830971	P02741	DB03945;DB05744	Experimental;Investigational	Investigational
SREBF1	4	16	0.0014507	0.00391342	0.0151253	40	0.872767	-1.5226	P36956	DB03756; DB11133;DB11133;DB03756	Approved;Nutraceutical;Investigational	Nutraceutical
VASP	4	16	0.00148586	0.00489177	0.0144316	50	0.862502	0.323621	P50552			Status Not Available
CYCS	4	16	0.00526643	0.00391342	0.00874431	10	0.874823	-0.517023	P99999	DB01017;DB02110; DB03317; DB03366; DB03934; DB03977; DB04249;DB01017; DB03366	Approved;Experimental;Investigational	Approved
CTTN	3	16	0.00189333	0.00464718	0.0273766	50	0.766836	-0.0146464	Q14247			Status Not Available
PIK3R5	3	16	0.00050192	0.00452489	0.0243791	1	0.739931	-0.123594	Q8WYR1			Status Not Available
TLN1	3	16	0.00130137	0.00550324	0.0228684	38	0.749495	0.665788	Q9Y490			Status Not Available
YWHAQ	3	16	0.00020313	0.004158	0.0224894	24	0.690512	0.820907	P27348	DB12695	Investigational	Investigational
PTPN12	3	16	0.00314032	0.00366883	0.0222052	1	0.667079	-0.19726	Q05209			Status Not Available
TAB1	3	16	0.00034689	0.00391342	0.0221375	10	0.690554	0.132812	Q15750	DB06757;DB06757	Approved;Nutraceutical	Nutraceutical
IRF3	3	16	0.00018241	0.00513636	0.0221173	34	0.78951	-0.0532628	Q14653			Status Not Available
IRF1	3	16	0.00026918	0.00391342	0.0220657	34	0.682225	-0.195937	P10914			Status Not Available
UBE2I	3	16	0.00280369	0.00562554	0.0218526	77	0.788353	2.00341	P63279			Status Not Available
IRAK1	3	16	0.00043669	0.00574783	0.0204697	47	0.642958	2.15739	P51617			Status Not Available
IRF7	3	16	0.00054418	0.00599242	0.0204692	34	0.706593	1.35339	Q92985			Status Not Available
MAPK9	3	16	0.00092008	0.00452489	0.0193109	15	0.764027	0.70218	P45984	DB07020	Experimental	Experimental
MAP2K1	3	16	0.00046735	0.00330195	0.0189682	24	0.738809	0.0558502	Q02750	DB05239; DB06616; DB08911;DB02152; DB03115; DB06892; DB07046; DB08130; DB08208;DB07101	Approved;Experimental;Investigational	Approved
PRKCQ	3	16	2.001e-05	0.00305736	0.0186412	1	0.630083	-0.227266	Q04759	DB00675;DB02010; DB02482; DB04522	Approved;Experimental	Approved
HDAC9	3	16	0.00191284	0.00672618	0.0177439	22	0.694698	1.92986	Q9UKV0	DB00313;DB05015; DB06603;DB00313;DB05015; DB06603	Approved;Approved;Investigational;Investigational	Approved
BCL2L11	3	16	0.00113591	0.00403571	0.0173255	85	0.799366	0.417728	O43521			Status Not Available
HLA-DR15	3	16	0.0015478	0.00489177	0.0172051	82	0.743232	1.47435				Status Not Available
ITGB7	3	16	5.919e-05	0.00440259	0.0171705	16	0.71057	0.0580773	P26010	DB09033;DB05122	Approved;Investigational	Approved
JUND	3	16	0.00054651	0.00317965	0.0171495	15	0.657242	0.628069	P17535			Status Not Available
FASLG	3	16	0.0008101	0.00354653	0.0171056	10	0.733363	-0.027982	P48023			Status Not Available
IGF2	3	16	0.00430362	0.00489177	0.0162895	11	0.78016	0.527768	P01344			Status Not Available
BCL2L1	3	16	0.00011054	0.00391342	0.0155465	85	0.637159	1.41642	Q07817	DB07108;DB13044	Experimental;Investigational	Investigational
TCEB1	3	16	0.00018277	0.004158	0.01552	35	0.683493	1.19336	Q15369			Status Not Available
TCEB2	3	16	0.00023109	0.004158	0.0154392	35	0.640695	1.45954	Q15370			Status Not Available
APEX1	3	16	0.00116939	0.00501406	0.015186	12	0.754319	-0.0704514	P27695	DB04967;DB04967	Approved;Investigational	Approved
TLR3	3	16	0.00013995	0.00452489	0.0140394	10	0.676803	0.374506	O15455			Status Not Available
FOXP3	3	16	0.00014133	0.00281277	0.0137244	9	0.675985	-0.271647	Q9BZS1			Status Not Available
CDC25B	3	16	9.675e-05	0.00244589	0.0135881	24	0.746572	-0.461301	P30305	DB03661	Experimental	Experimental
TNFRSF1B	3	16	0.00050218	0.00244589	0.0132543	10	0.637732	-0.22307	P20333	DB00005;DB00005	Approved;Investigational	Approved
MRE11A	3	16	0.0008705	0.00587012	0.013198	25	0.64786	1.04147	P49959			Status Not Available
CD80	3	16	1.894e-05	0.00244589	0.0130884	1	0.712019	-0.378551	P33681	DB01281; DB06681; DB11714;DB04901	Approved;Investigational	Approved
H2AFX	3	16	0.00123589	0.00574783	0.0130569	25	0.753778	0.578915	P16104			Status Not Available
DDB1	3	16	0.00085227	0.00366883	0.0128903	134	0.671664	1.28944	Q16531			Status Not Available
RAD50	3	16	0.00043873	0.00538095	0.0119878	25	0.669038	0.796715	Q92878			Status Not Available
CCL2	3	16	0.00135783	0.00403571	0.0119321	21	0.679429	-0.0540163	P13500	DB01055; DB01406; DB09301;DB09301	Approved;Nutraceutical	Nutraceutical
HSPD1	3	16	0.00162348	0.00721536	0.0116649	31	0.796163	0.107732	P10809	DB09130	Approved	Approved
WRN	3	16	0.00016339	0.00379112	0.0115304	12	0.77865	-0.565576	Q14191			Status Not Available
FABP4	3	16	0.00027916	0.00354653	0.0108684	13	0.699758	-0.0706668	P15090			Status Not Available
ITGA2B	3	16	0.00201875	0.00513636	0.0106162	16	0.760759	-0.240436	P08514	DB00054; DB00775;DB04863	Approved;Investigational	Approved
PRMT5	3	16	0.00182485	0.00623701	0.00915403	22	0.640394	1.71577	O14744			Status Not Available
TYMS	3	16	0.00167964	0.00868289	0.00880927	17	0.676117	1.83925	P04818	DB00293; DB00322; DB00432; DB00440; DB00441; DB00544; DB00642; DB01101; DB06813;DB01643; DB03541; DB03800; DB04530; DB07577; DB08478; DB08479; DB08734;DB00293; DB00642; DB01101; DB05116; DB05308; DB05457	Approved;Experimental;Investigational	Approved
RAD23B	3	16	0.00017585	0.00281277	0.00852284	7	0.711685	-0.556922	P54727			Status Not Available
PKLR	3	16	0.00387923	0.0102727	0.00781739	29	0.763618	1.3171	P30613	DB00119;DB02726; DB04551;DB00119;DB00119	Approved;Experimental;Nutraceutical;Investigational	Nutraceutical
AVP	3	16	0.00052426	0.00305736	0.00760875	3	0.652577	-0.436043	P01185			Status Not Available
RRM1	3	16	0.00035067	0.00562554	0.00682992	17	0.660359	0.919457	P23921	DB00242; DB00441; DB00631; DB01005; DB01073;DB00242; DB00631; DB05003; DB05420	Approved;Investigational	Approved
RANGAP1	3	16	0.00012309	0.00379112	0.00663982	77	0.723594	0.449863	P46060			Status Not Available
NDEL1	3	16	0.00029814	0.00293506	0.006062	5	0.699108	-0.547397	Q9GZM8			Status Not Available
TK1	3	16	0.0002431	0.00391342	0.00557002	17	0.633051	0.0613098	P04183	DB01692; DB02452	Experimental	Experimental
GUK1	3	16	0.00349094	0.0084383	0.00429548	17	0.664759	1.7656	Q16774	DB01972	Experimental	Experimental
NME1	3	16	0.00126366	0.00452489	0.00381205	17	0.69546	0.00174511	P15531	DB01593; DB09130;DB02181; DB02345; DB02569; DB02607; DB02887; DB03103; DB03491; DB04068; DB04315; DB04366; DB04542	Approved;Experimental	Approved
C5	3	16	6.117e-05	0.00293506	0.00352068	21	0.710643	-0.404143	P01031	DB00028; DB01257; DB01593; DB09130;DB00028; DB01257	Approved;Investigational	Approved
SSRP1	3	16	4.028e-05	0.00293506	0.00348085	7	0.625453	-0.334013	Q08945			Status Not Available
NME4	3	16	0.0005581	0.00391342	0.00214821	17	0.672104	0.0925928	O00746			Status Not Available
FGR	2	16	0.0003947	0.00293506	0.0241773	1	0.504496	-0.0323794	P09769	DB01254;DB01254	Approved;Investigational	Approved
PTK2B	2	16	7.922e-05	0.00293506	0.0237723	1	0.420229	0.0805756	Q14289	DB01097; DB11817;DB08341;DB01097; DB01645; DB11817	Approved;Experimental;Investigational	Approved
FCER1G	2	16	0.00039532	0.00342424	0.023069	1	0.225618	0.401773	P30273	DB00895	Approved	Approved
TEC	2	16	0.00144534	0.00317965	0.0215072	1	0.530704	-0.0857426	P42680			Status Not Available
IFNAR1	2	16	0.00021924	0.004158	0.0211912	34	0.578455	0.849711	P17181	DB00008; DB00011; DB00018; DB00022; DB00034; DB00060; DB00068; DB00069; DB00105; DB05258;DB00008; DB00011; DB00018; DB00034; DB00060; DB00069; DB05258; DB05472	Approved;Investigational	Approved
WAS	2	16	0.00045885	0.00501406	0.0209966	50	0.571658	1.37715	P42768	DB01731	Experimental	Experimental
TAB2	2	16	1.47e-05	0.00317965	0.0202995	10	0.486248	0.441177	Q9NYJ8			Status Not Available
EPO	2	16	0.00016161	0.00330195	0.0201002	9	0.502846	0.243649	P01588			Status Not Available
CD79B	2	16	6.6e-07	0.00256818	0.0196861	1	0.0846725	0.238509	P40259			Status Not Available
VHL	2	16	0.00035847	0.00354653	0.0188153	35	0.52425	1.39184	P40337			Status Not Available
YWHAH	2	16	0.00065691	0.00391342	0.0187587	24	0.472188	1.50933	Q04917	DB12695	Investigational	Investigational
FYB	2	16	0.00011365	0.00330195	0.0184319	1	0.271773	0.177899	O15117			Status Not Available
CDC23	2	16	1.128e-05	0.00342424	0.0174443	5	0.305207	0.11393	Q9UJX2			Status Not Available
ITGB5	2	16	0.00165828	0.00562554	0.0173793	16	0.54557	1.20047	P18084			Status Not Available
ANAPC2	2	16	3.85e-06	0.00330195	0.0166982	5	0.255809	0.129846	Q9UJX6			Status Not Available
ANAPC11	2	16	3.68e-06	0.00293506	0.0166616	5	0.510412	-0.289756	Q9NYG5			Status Not Available
CDC26	2	16	3.033e-05	0.00317965	0.0161852	5	0.265761	0.0813067	Q8NHZ8			Status Not Available
ITGA5	2	16	0.00055278	0.00391342	0.0159757	16	0.601887	0.186126	P08648	DB02709;DB02709;DB02709	Approved;Experimental;Investigational	Approved
IFNAR2	2	16	3.494e-05	0.00305736	0.0159026	34	0.587367	-0.037881	P48551	DB00008; DB00011; DB00018; DB00022; DB00034; DB00060; DB00068; DB00069; DB00105;DB00008; DB00011; DB00018; DB00034; DB00060; DB00069; DB05472	Approved;Investigational	Approved
BARD1	2	16	0.00059846	0.00317965	0.0156975	25	0.560401	0.131569	Q99728			Status Not Available
ITGA6	2	16	0.00046471	0.00501406	0.0155786	16	0.528311	0.86557	P23229			Status Not Available
UBE2C	2	16	4.538e-05	0.00256818	0.015422	5	0.383269	-0.304154	O00762			Status Not Available
RIPK2	2	16	0.0003536	0.00342424	0.0153969	10	0.537784	0.284851	O43353			Status Not Available
NRIP1	2	16	0.00025772	0.00293506	0.0152558	13	0.284957	0.467376	P48552	DB06884	Experimental	Experimental
TICAM1	2	16	0.00017249	0.00354653	0.0152515	10	0.499252	0.416186	Q8IUC6			Status Not Available
CISH	2	16	9.22e-06	0.00195671	0.0146317	9	0.0696779	0.110965	Q9NSE2			Status Not Available
PTTG1	2	16	7.696e-05	0.00293506	0.0145428	5	0.276873	-0.0271932	O95997			Status Not Available
ANAPC10	2	16	3.34e-05	0.00269047	0.0144193	5	0.236551	-0.109571	Q9UM13			Status Not Available
ITGB4	2	16	0.00045692	0.00538095	0.0139243	16	0.399445	1.52974	P16144	DB05122	Investigational	Investigational
FANCA	2	16	0.00134204	0.00513636	0.0138746	25	0.459516	1.45967	O15360			Status Not Available
BRCA2	2	16	0.00060575	0.00513636	0.0138544	25	0.353854	1.8325	P51587			Status Not Available
SOCS2	2	16	2.076e-05	0.00256818	0.0136307	9	0.33457	0.220094	O14508			Status Not Available
ITGB8	2	16	6.175e-05	0.00525865	0.0129882	16	0.506941	1.04428	P26012			Status Not Available
ANAPC1	2	16	0	0.00232359	0.0127787	5	0.0960804	-0.143894	Q9H1A4			Status Not Available
ANAPC7	2	16	0	0.0022013	0.012564	5	0.101358	-0.209991	Q9UJX3			Status Not Available
THRA	2	16	0.00013059	0.00440259	0.0125039	13	0.277658	1.30103	P10827	DB00279; DB00451; DB00509; DB01118; DB01583;DB03176;DB00509; DB01118; DB05035; DB05235	Approved;Experimental;Investigational	Approved
IL7	2	16	3.929e-05	0.00281277	0.0119193	9	0.0816949	0.600501	P13232			Status Not Available
ANAPC4	2	16	1.2e-06	0.00232359	0.0116976	5	0.0931908	-0.150091	Q9UJX5			Status Not Available
IRAK4	2	16	0.00028791	0.00342424	0.0114866	47	0.481802	1.50671	Q9NWZ3	DB08590	Experimental	Experimental
ITGA2	2	16	0.00061754	0.00538095	0.011411	16	0.328625	1.52039	P17301			Status Not Available
NCAPG	2	16	0.00255697	0.00403571	0.010644	5	0.223756	0.318111	Q9BPX3			Status Not Available
ITGB6	2	16	8.587e-05	0.00538095	0.010367	16	0.414241	1.33897	P18564			Status Not Available
XPC	2	16	0.00053303	0.00342424	0.0101562	7	0.522219	0.00322747	Q01831			Status Not Available
IL13	2	16	0.00026135	0.00293506	0.00993548	9	0.214052	0.447791	P35225	DB05305; DB11914	Investigational	Investigational
ANAPC5	2	16	0	0.00256818	0.00990743	5	0.164743	-0.0886117	Q9UJX4			Status Not Available
EEF1A1	2	16	0.00029128	0.00305736	0.00985198	4	0.52687	-0.511072	P68104	DB01593; DB09130; DB11638;DB04315;DB11638	Approved;Experimental;Investigational	Approved
ITGA7	2	16	0.00043032	0.00489177	0.00919456	16	0.482092	0.878335	Q13683			Status Not Available
LY96	2	16	4.594e-05	0.00354653	0.00916506	47	0.536142	1.27229	Q9Y6Y9	DB00295; DB00333; DB03017;DB02767; DB03017; DB08231;DB00295	Approved;Experimental;Investigational	Approved
RPS25	2	16	1.6e-07	0.002079	0.00915198	4	0.0961034	-0.387544	P62851			Status Not Available
ITGA3	2	16	9.279e-05	0.00489177	0.00892158	16	0.322595	1.41365	P26006			Status Not Available
FOXM1	2	16	0.00043178	0.00232359	0.00889793	5	0.480857	-0.558576	Q08050			Status Not Available
ERCC3	2	16	0.00065726	0.00587012	0.00854489	7	0.172828	2.04673	P19447			Status Not Available
BUB3	2	16	6.822e-05	0.00317965	0.00853702	5	0.28404	0.00251365	O43684			Status Not Available
TIRAP	2	16	2.742e-05	0.00354653	0.00835979	47	0.587535	1.27119	P58753			Status Not Available
EEF1B2	2	16	0.00103088	0.00293506	0.00792348	4	0.303278	-0.305313	P24534			Status Not Available
CXCL1	2	16	0.0004926	0.004158	0.00782212	21	0.222804	1.27048	P09341			Status Not Available
ERCC2	2	16	6.739e-05	0.00464718	0.00781892	7	0.201916	1.264	P18074			Status Not Available
IAPP	2	16	4.953e-05	0.00342424	0.0075454	3	0.46072	0.124828	P10997	DB09130	Approved	Approved
DTYMK	2	16	0.00209229	0.00623701	0.0069087	17	0.585987	1.34149	P23919	DB01643; DB03150; DB03195; DB03233; DB03280; DB03666; DB03845; DB04395	Experimental	Experimental
SMN1	2	16	0.00028582	0.00305736	0.00687655	2	0.375943	-0.0126652	Q16637			Status Not Available
FEN1	2	16	0.00095008	0.00464718	0.00686199	12	0.194171	1.14924	P39748	DB01592	Approved	Approved
CKN2	2	16	7.443e-05	0.00342424	0.00680802	7	0.299918	0.378359				Status Not Available
PPBP	2	16	4.115e-05	0.00403571	0.00674932	21	0.60629	0.262655	P02775	DB09130;DB03635	Approved;Experimental	Approved
SSTR2	2	16	0.00035255	0.00354653	0.00674201	3	0.44666	0.162589	P30874	DB00104; DB04894; DB06663; DB06791; DB13925;DB00104; DB04894; DB13925	Approved;Investigational	Approved
MNAT1	2	16	0.00016512	0.0042803	0.00671896	7	0.239428	0.995634	P51948			Status Not Available
SNRPE	2	16	0.00064962	0.00354653	0.00627436	2	0.48597	0.0148431	P62304			Status Not Available
CXCL10	2	16	0.00021498	0.00538095	0.006039	21	0.206193	2.07939	P02778	DB04487	Experimental	Experimental
GHSR	2	16	3.679e-05	0.00269047	0.00600391	6	0.404002	-0.330372	Q92847	DB12128; DB13074	Investigational	Investigational
HNRNPR	2	16	0.00085145	0.00256818	0.00598862	2	0.101178	0.00532572	O43390			Status Not Available
RAD52	2	16	1.423e-05	0.0022013	0.00590155	12	0.592533	-0.657336	P43351			Status Not Available
ERCC5	2	16	0.00120521	0.00342424	0.00583306	7	0.4503	0.087887	P28715			Status Not Available
CCR3	2	16	0.0007701	0.00489177	0.0057916	21	0.314362	1.43655	P51677			Status Not Available
KARS	2	16	0.00316076	0.00672618	0.00576708	31	0.498518	1.53256	Q15046	DB00123;DB00123	Approved;Nutraceutical	Nutraceutical
IARS	2	16	0.0010108	0.00525865	0.00557637	31	0.273258	1.57587	P41252	DB00167;DB00167	Approved;Nutraceutical	Nutraceutical
CCL21	2	16	0.00016827	0.0042803	0.00556713	21	0.44529	0.831611	O00585			Status Not Available
ERCC1	2	16	0.00026574	0.00281277	0.00547243	7	0.376949	-0.00827964	P07992			Status Not Available
XPA	2	16	0.00041311	0.00256818	0.00546424	7	0.421326	-0.197161	P23025			Status Not Available
CTPS	2	16	0.00029878	0.00330195	0.00543844	7	0.61072	-0.391056				Status Not Available
CCL27	2	16	0.0002541	0.0042803	0.00537773	21	0.435073	0.716586	Q9Y4X3			Status Not Available
NSL1	2	16	0.00019822	0.00269047	0.00528075	5	0.310664	-0.240366	Q96IY1			Status Not Available
GTF2H1	2	16	6.285e-05	0.00489177	0.00508749	7	0.110081	1.58496	P32780			Status Not Available
CCL19	2	16	5.563e-05	0.00403571	0.00498973	21	0.291819	1.07288	Q99731			Status Not Available
CCR7	2	16	4.812e-05	0.00379112	0.00491151	21	0.259703	1.04923	P32248			Status Not Available
CCKBR	2	16	2.65e-06	0.00232359	0.00489303	6	0.164698	-0.277375	P32239	DB00183	Approved	Approved
MARS	2	16	0.00161545	0.00452489	0.00484391	31	0.172	1.38913	P56192			Status Not Available
KPNA1	2	16	0.00085553	0.00281277	0.00481824	28	0.545651	0.0976221	P52294			Status Not Available
RARS	2	16	0.00043634	0.00354653	0.00474824	31	0.108327	0.838925	P54136			Status Not Available
PSME1	2	16	0.00010142	0.00244589	0.0046922	23	0.161102	-0.416072	Q06323	DB09130	Approved	Approved
F2RL3	2	16	4.2e-07	0.00256818	0.00468818	6	0.181	-0.159878	Q96RI0	DB11300;DB11300	Approved;Investigational	Approved
RAD9A	2	16	7.05e-06	0.00269047	0.00464068	12	0.252158	0.14256	Q99638			Status Not Available
TACR3	2	16	2.408e-05	0.00256818	0.00462798	6	0.0714768	-0.0688448	P29371	DB04872	Investigational	Investigational
ERCC4	2	16	0.00035184	0.00232359	0.00455192	7	0.416098	-0.277875	Q92889			Status Not Available
SMN2	2	16	0.00223885	0.00293506	0.00444815	2	0.232546	0.0748946				Status Not Available
ADRB3	2	16	6.34e-06	0.0022013	0.00441601	3	0.426131	-0.298598	P13945	DB00368; DB00571; DB00668; DB00866; DB00871; DB00938; DB00960; DB00983; DB01001; DB01064; DB01102; DB01288; DB01363; DB01407; DB01580; DB06262; DB08807; DB08808; DB08893;DB00182; DB00217; DB00321; DB00334; DB00540; DB00726; DB01365;DB06726;DB01363;DB00182;DB00866; DB01363;DB00571; DB00983; DB01288; DB01407; DB05395; DB06190; DB06262;DB00334; DB06726	Approved;Approved;Experimental;Nutraceutical;Illicit;Withdrawn;Investigational;Investigational	Withdrawn
RPA2	2	16	5.061e-05	0.00293506	0.00441107	12	0.413475	-0.101326	P15927			Status Not Available
CXCL13	2	16	0.00014057	0.004158	0.00433931	21	0.0931884	1.45737	O43927			Status Not Available
CCL25	2	16	0.00017799	0.00440259	0.00425771	21	0.0869548	1.58341	O15444			Status Not Available
AVPR1B	2	16	1.3e-07	0.002079	0.00401206	6	0.167131	-0.41456	P47901	DB00035; DB00067; DB02638;DB02638; DB05452; DB05455	Approved;Investigational	Approved
P2RY1	2	16	1.8e-07	0.002079	0.00391192	6	0.098685	-0.355565	P47900			Status Not Available
NPFFR2	2	16	4.97e-06	0.00244589	0.00389259	6	0.182289	-0.21351	Q9Y5X5			Status Not Available
HUS1	2	16	1.551e-05	0.00232359	0.003861	12	0.165217	-0.0299766	O60921			Status Not Available
CCL20	2	16	0.00025208	0.00330195	0.00375046	21	0.113695	0.914493	P78556			Status Not Available
DUT	2	16	0.00080564	0.00305736	0.00361606	17	0.513711	-0.0044884	P33316	DB03413; DB04685	Experimental	Experimental
XAB2	2	16	0.00064874	0.00305736	0.00356303	7	0.617491	-0.359822	Q9HCS7			Status Not Available
LPAR1	2	16	5.1e-07	0.00269047	0.00318101	6	0.24922	-0.158185	Q92633			Status Not Available
SNRPD1	2	16	0.0005124	0.00489177	0.00309706	2	0.604591	0.151648	P62314			Status Not Available
MED25	2	16	0.00023519	0.002079	0.00309664	40	0.26717	-0.862292	Q71SY5			Status Not Available
TSGA14	2	16	5.3e-07	0.00195671	0.0030065	18	0.218841	-0.370838				Status Not Available
QRFP	2	16	9.7e-07	0.00232359	0.00276329	6	0.0825109	-0.198197	P83859			Status Not Available
CXCR6	2	16	5.5e-07	0.00244589	0.00275219	21	0.0927406	0.37586	O00574			Status Not Available
CXCR5	2	16	1.2e-07	0.00256818	0.00273912	21	0.092557	0.482596	P32302			Status Not Available
CXCL16	2	16	0	0.00232359	0.00262234	21	0.0961397	0.284689	Q9H2A7			Status Not Available
SF3A1	2	16	1.42e-06	0.00269047	0.00247165	2	0.0888702	0.209611	Q15459			Status Not Available
POLR1B	2	16	0.0004703	0.004158	0.00246872	7	0.261387	0.658886	Q9H9Y6			Status Not Available
POLR1A	2	16	0.00017791	0.00391342	0.00237612	7	0.320272	0.480608	O95602			Status Not Available
NME3	2	16	4.069e-05	0.00330195	0.00235888	17	0.540831	0.0795486	Q13232			Status Not Available
GEMIN6	2	16	2.786e-05	0.00293506	0.00223155	2	0.48992	-0.155119	Q8WXD5			Status Not Available
QARS	2	16	0.00025713	0.00501406	0.00211735	31	0.169967	1.5494	P47897			Status Not Available
WARS	2	16	0.00064825	0.00366883	0.0020007	31	0.595924	-0.163445	P23381	DB00150;DB01831; DB04537;DB00150;DB00150	Approved;Experimental;Nutraceutical;Withdrawn	Withdrawn
AARS	2	16	0.00032416	0.00538095	0.00199945	31	0.173542	1.676	P49588	DB00160;DB00160	Approved;Nutraceutical	Nutraceutical
GEMIN7	2	16	1.33e-06	0.00244589	0.00196913	2	0.345032	-0.144619	Q9H840			Status Not Available
POLR3B	2	16	1.423e-05	0.00342424	0.00183297	7	0.191226	0.533952	Q9NW08			Status Not Available
SIP1	2	16	0.00023464	0.00269047	0.00182905	2	0.34024	-0.116865				Status Not Available
SARS	2	16	0.00053736	0.00562554	0.00180415	31	0.205554	1.94246	P49591	DB00133;DB00133	Approved;Nutraceutical	Nutraceutical
GEMIN5	2	16	0	0.0022013	0.00180067	2	0.426115	-0.261959	Q8TEQ6			Status Not Available
EARS2	2	16	0.00067445	0.00574783	0.0017875	31	0.478702	1.19129	Q5JPH6	DB00142;DB00142	Approved;Nutraceutical	Nutraceutical
GARS	2	16	0.00011805	0.00379112	0.00166724	31	0.116454	0.732108	P41250	DB00145;DB00145	Approved;Nutraceutical	Nutraceutical
HPGDS	2	16	0.00017948	0.00379112	0.00165749	8	0.474838	0.205485	O60760	DB00143; DB00162; DB00755; DB07615; DB09462;DB01897; DB07613; DB07614; DB07616; DB07917; DB08313; DB08695; DB08790;DB00143; DB00162; DB00755;DB00143; DB00755; DB07615; DB09462	Approved;Experimental;Nutraceutical;Investigational	Nutraceutical
YARS2	2	16	0.00055409	0.00513636	0.00164271	31	0.273586	1.32133	Q9Y2Z4	DB00135;DB00135	Approved;Nutraceutical	Nutraceutical
SNUPN	2	16	8.09e-06	0.00232359	0.0016184	28	0.424787	-0.0133096	O95149			Status Not Available
CTPS2	2	16	0.00017715	0.00269047	0.00161194	7	0.512646	-0.321931	Q9NRF8			Status Not Available
IARS2	2	16	0.000785	0.00476947	0.00143206	31	0.419114	0.774479	Q9NSE4	DB00167;DB00167	Approved;Nutraceutical	Nutraceutical
FARSB	2	16	1.052e-05	0.00317965	0.00140849	31	0.154398	0.443669	Q9NSD9	DB00120;DB00120	Approved;Nutraceutical	Nutraceutical
LARS	2	16	0.0003346	0.00391342	0.00140341	31	0.232399	0.786929	Q9P2J5	DB00149;DB00149	Approved;Nutraceutical	Nutraceutical
CARS2	2	16	0.00025726	0.00366883	0.0013611	31	0.467598	0.128133	Q9HA77	DB00151;DB00151	Approved;Nutraceutical	Nutraceutical
LARS2	2	16	0.00027839	0.00550324	0.00130897	31	0.463186	1.11282	Q15031	DB00149;DB00149	Approved;Nutraceutical	Nutraceutical
DARS2	2	16	0.00027014	0.00440259	0.00128237	31	0.22227	0.887993	Q6PI48	DB00128;DB00128	Approved;Nutraceutical	Nutraceutical
MARS2	2	16	1.44e-06	0.00366883	0.00123972	31	0.196415	0.74665	Q96GW9			Status Not Available
YARS	2	16	0.00023322	0.00342424	0.00115645	31	0.158832	0.537409	P54577	DB00135; DB02709;DB01766; DB02709; DB03978; DB07205; DB08371; DB08617;DB00135;DB02709	Approved;Experimental;Nutraceutical;Investigational	Nutraceutical
WARS2	2	16	0.00017152	0.004158	0.00114968	31	0.448134	0.448586	Q9UGM6	DB00150;DB00150;DB00150	Approved;Nutraceutical;Withdrawn	Withdrawn
HARS	2	16	0.00119551	0.00366883	0.00114553	31	0.202534	0.511777	P12081	DB00117;DB00117	Approved;Nutraceutical	Nutraceutical
FARSA	2	16	0.00024366	0.00366883	0.00107637	31	0.379401	0.252945	Q9Y285	DB00120;DB00120	Approved;Nutraceutical	Nutraceutical
POR	2	16	0.00042724	0.00317965	0.00085179	8	0.46324	-0.216063	P16435	DB03147; DB03247;DB03461	Approved;Experimental	Approved
GPX7	2	16	0.00015126	0.00293506	0.00064809	8	0.289621	0.241925	Q96SL4	DB00143;DB00143;DB00143	Approved;Nutraceutical;Investigational	Nutraceutical
MGST3	2	16	0	0.002079	0.00061175	8	0.0953669	-0.0399197	O14880	DB00143;DB00143;DB00143	Approved;Nutraceutical;Investigational	Nutraceutical
CYC1	2	16	0.00102404	0.00550324	0.00040541	14	0.352662	0.893955	P08574	DB04141; DB04799; DB07401; DB07636; DB07763; DB07778; DB08330; DB08453; DB08690	Experimental	Experimental
MT-CO2	2	16	0.00034705	0.00330195	0.00027531	14	0.20528	0.00524705				Status Not Available
UQCRFS1	2	16	0.00022899	0.00476947	0.0002183	14	0.286643	0.670438	P47985	DB04141; DB04799; DB07401; DB07636; DB07763; DB07778; DB08330; DB08453; DB08690	Experimental	Experimental
MT-CYB	2	16	0.00092505	0.00525865	0.00019341	14	0.303718	0.86235				Status Not Available
UQCRC2	2	16	0.00013	0.004158	0.00018645	14	0.304059	0.333586	P22695	DB04141; DB04799; DB07401; DB07763; DB07778; DB08330; DB08453; DB08690	Experimental	Experimental
COX7C	2	16	0.00110667	0.00366883	0.00018035	14	0.207536	0.148058	P15954	DB02659;DB04464	Approved;Experimental	Approved
UQCR10	2	16	0.00042812	0.00489177	0.00017382	14	0.201336	0.937775	Q9UDW1	DB04141; DB04799; DB07401; DB07636; DB07763; DB07778; DB08330; DB08453; DB08690	Experimental	Experimental
NDUFS5	2	16	0.00087622	0.00293506	0.00016923	14	0.336285	-0.263194	O43920	DB00157;DB00157	Approved;Nutraceutical	Nutraceutical
UQCRC1	2	16	4.8e-07	0.00342424	0.00012403	14	0.13396	0.243187	P31930	DB04141; DB04741; DB04799; DB07401; DB07763; DB07778; DB08330; DB08453; DB08690	Experimental	Experimental
UQCRB	2	16	3.676e-05	0.00403571	0.00011459	14	0.201275	0.437621	P14927	DB04141; DB04799; DB07401; DB07636; DB07763; DB07778; DB08330; DB08453; DB08690	Experimental	Experimental
UQCR11	2	16	3.56e-06	0.00379112	9.943e-05	14	0.0596752	0.546463	O14957	DB04799; DB07401; DB07763; DB07778; DB08330; DB08453; DB08690	Experimental	Experimental
COX5A	2	16	0.00094848	0.00464718	9.765e-05	14	0.198741	0.4935	P20674	DB02659;DB04464	Approved;Experimental	Approved
MT-CO1	2	16	0.00049512	0.00317965	9.736e-05	14	0.214749	-0.157583				Status Not Available
COX5B	2	16	0.00010354	0.00391342	8.927e-05	14	0.182177	0.256585	P10606	DB02659;DB04464	Approved;Experimental	Approved
NDUFC2	2	16	0.00029571	0.00232359	8.42e-05	14	0.0752256	-0.329949	O95298	DB00157; DB01136;DB00157;DB01136	Approved;Nutraceutical;Investigational	Nutraceutical
COX6C	2	16	7.778e-05	0.00317965	8.084e-05	14	0.0723566	0.0647517	P09669	DB02659;DB04464	Approved;Experimental	Approved
KIF18A	1	16	0	0.002079	0.00675859	5	0	-0.227669	Q8NI77			Status Not Available
RPS11	1	16	7.8e-07	0.002079	0.00582546	4	0	-0.320605	P62280			Status Not Available
CALCR	1	16	3.55e-06	0.00293506	0.00541869	3	0	0.38163	P30988	DB00017; DB01278;DB00017; DB01278	Approved;Investigational	Approved
PTGFR	1	16	1.02e-06	0.00232359	0.00482028	6	0	-0.159667	P43088	DB00287; DB00654; DB00905; DB01160; DB08819; DB11660;DB00654; DB00905; DB11660	Approved;Investigational	Approved
RPL10A	1	16	3.2e-06	0.002079	0.00457524	4	0	-0.366124	P62906			Status Not Available
RPS27	1	16	4.5e-07	0.002079	0.00437024	4	0	-0.386926	P42677			Status Not Available
POMP	1	16	6.91e-06	0.00244589	0.0041156	23	0	-0.266783	Q9Y244			Status Not Available
CENPL	1	16	3.26e-06	0.0022013	0.00397566	5	0	-0.224328	Q8N0S6			Status Not Available
GNRH2	1	16	6.64e-06	0.00232359	0.00397213	6	0	-0.138355	O43555			Status Not Available
PSMD13	1	16	0	0.00195671	0.00388803	23	0	-0.443494	Q9UNM6			Status Not Available
GPR65	1	16	8.8e-07	0.00195671	0.00372706	6	0	-0.357047	Q8IYL9			Status Not Available
GTF2E1	1	16	6.76e-06	0.00305736	0.00293849	7	0	0.605543	P29083			Status Not Available
CXCL11	1	16	3.336e-05	0.00317965	0.00265222	21	0	0.862136	O14625			Status Not Available
POLR3F	1	16	5.64e-06	0.00379112	0.00175844	7	0	1.041	Q9H1D9			Status Not Available
MED27	1	16	4.5e-07	0.00244589	0.00162414	40	0	0.142736	Q6P2C8			Status Not Available
TARS	1	16	7.273e-05	0.00452489	0.0014736	31	0.0353815	1.4632	P26639	DB00156;DB00156	Approved;Nutraceutical	Nutraceutical
SRPRB	1	16	1.8e-07	0.00195671	0.00129171	4	0	-0.420241	Q9Y5M8			Status Not Available
UGT1A4	1	16	2.39e-06	0.00305736	0.0008906	8	0	0.477807	P22310			Status Not Available
RARS2	1	16	2.517e-05	0.00281277	0.00086019	31	0	0.2791	Q5T160			Status Not Available
UGT1A10	1	16	2.063e-05	0.00293506	0.00085531	8	0	0.400518	Q9HAW8			Status Not Available
GSTM4	1	16	1.02e-06	0.00244589	0.00066996	8	0	0.233898	Q03013	DB00143;DB03003; DB03032; DB03597; DB03706; DB04132;DB00143;DB00143	Approved;Experimental;Nutraceutical;Investigational	Nutraceutical
MGST2	1	16	3e-08	0.00232359	0.00060827	8	0	0.178961	Q99735	DB00143;DB00143;DB00143	Approved;Nutraceutical;Investigational	Nutraceutical
NDUFA11	1	16	8.91e-06	0.0022013	8.676e-05	14	0	-0.342559	Q86Y39	DB00157;DB00157	Approved;Nutraceutical	Nutraceutical
COX6B1	1	16	1.5e-07	0.00281277	7.828e-05	14	0	-0.0296676	P14854	DB02659;DB04464	Approved;Experimental	Approved
NDUFA4	1	16	1.29e-05	0.00281277	4.103e-05	14	0	-0.073173	O00483	DB00157;DB00157	Approved;Nutraceutical	Nutraceutical
NDUFA10	1	16	4e-08	0.002079	3.067e-05	14	0	-0.420822	O95299	DB00157;DB00157	Approved;Nutraceutical	Nutraceutical
RAC2	6	15	0.00180518	0.00758224	0.024099	56	0.687286	3.46469	P15153	DB00514	Approved	Approved
FLT1	6	15	0.00165254	0.00501406	0.0189797	72	0.748211	2.50674	P17948	DB00398; DB01268; DB06589; DB06626; DB08896; DB09078; DB09079;DB07288;DB00398; DB01268; DB04879; DB05075; DB05913; DB06080; DB06101; DB06626	Approved;Experimental;Investigational	Approved
GPI	6	15	0.00169126	0.00904977	0.00958663	29	0.571219	3.11361	P06744	DB09130; DB11638;DB02007; DB02076; DB02093; DB02548; DB03042; DB03581; DB03937; DB04493;DB11638	Approved;Experimental;Investigational	Approved
ISG15	6	15	0.00029942	0.00587012	0.00767272	34	0.518821	2.74544	P05161			Status Not Available
APRT	6	15	0.00416028	0.00733765	0.00532025	17	0.327499	3.02662	P07741	DB00173; DB04272;DB01632; DB03506;DB00173; DB04272;DB01632	Approved;Experimental;Nutraceutical;Investigational	Nutraceutical
ITPA	6	15	0.00041131	0.00623701	0.00270905	17	0.335763	2.6496	Q9BY32	DB04272;DB04272	Approved;Nutraceutical	Nutraceutical
SHMT1	6	15	0.00248237	0.00782683	0.00266407	39	0.603406	3.48787	P34896	DB00114; DB00145; DB01055;DB02067; DB02800; DB02824;DB00114; DB00116; DB00145	Approved;Experimental;Nutraceutical	Nutraceutical
DLD	6	15	0.00074955	0.0063593	0.00161621	26	0.478875	2.51264	P09622	DB00157; DB03147;DB00157	Approved;Nutraceutical	Nutraceutical
SHMT2	6	15	0.00091831	0.00684848	0.00138212	39	0.503351	3.68128	P34897	DB00114; DB00145;DB00114; DB00116; DB00145	Approved;Nutraceutical	Nutraceutical
CTNND1	4	15	0.00128711	0.0042803	0.0268566	67	0.835648	1.3524	O60716			Status Not Available
ARF6	4	15	0.00244164	0.00501406	0.0249178	84	0.882457	-0.407366	P62330	DB01864; DB04315; DB08231	Experimental	Experimental
CTNNA1	4	15	0.00091083	0.00476947	0.0238442	67	0.864997	1.48575	P35221			Status Not Available
JUP	4	15	0.00165128	0.00550324	0.0234392	126	0.836446	1.85983	P14923	DB01593	Approved	Approved
MYB	4	15	0.00133599	0.00501406	0.0232845	158	0.932166	0.669944	P10242			Status Not Available
ETS1	4	15	0.00043602	0.00281277	0.0230694	72	0.899759	-0.507333	P14921			Status Not Available
GADD45A	4	15	0.00033278	0.00269047	0.021669	15	0.815763	-0.116979	P24522			Status Not Available
SNCA	4	15	0.00037662	0.00391342	0.0205235	19	0.827889	0.653446	P37840	DB02709; DB09130;DB02709;DB02709	Approved;Experimental;Investigational	Approved
CDK5	4	15	0.0031877	0.00550324	0.0204807	73	0.87606	1.41631	Q00535	DB02052; DB02116; DB02950; DB03428; DB03496; DB04014; DB07364;DB03496	Experimental;Investigational	Investigational
ATF3	4	15	0.0007058	0.00305736	0.0192821	107	0.853483	0.0457343	P18847	DB00852	Approved	Approved
ATF4	4	15	0.00103587	0.00391342	0.0192515	107	0.88423	0.787494	P18848	DB00852	Approved	Approved
AKT2	4	15	0.00037371	0.00562554	0.0189101	24	0.829003	0.425561	P31751	DB07812; DB07859; DB07947; DB08073	Experimental	Experimental
MAX	4	15	0.00097916	0.0042803	0.0169937	22	0.832975	0.307793	P61244			Status Not Available
DDIT3	4	15	0.00348609	0.00330195	0.0148634	107	0.834507	0.391069	P35638			Status Not Available
BAD	4	15	0.00012884	0.00440259	0.0142185	85	0.818526	0.25108	Q92934	DB12340	Investigational	Investigational
HDAC4	4	15	0.00094075	0.0042803	0.0134671	69	0.809914	2.06566	P56524	DB01593; DB06176;DB05015; DB06603;DB07879; DB08613;DB06176;DB05015; DB06603	Approved;Approved;Experimental;Investigational;Investigational	Approved
PSEN1	4	15	0.00269202	0.00538095	0.0133599	49	0.891794	0.156502	P49768			Status Not Available
TF	4	15	0.00817973	0.00574783	0.012102	133	0.85172	0.48694	P02787	DB00515; DB00677; DB01370; DB01592; DB01593; DB06757; DB09130; DB11136;DB06757;DB00677;DB00677	Approved;Nutraceutical;Withdrawn;Investigational	Withdrawn
TOP1	4	15	0.00068586	0.00354653	0.0119218	78	0.875962	-0.551985	P11387	DB00762; DB01030; DB04967; DB05630;DB04690; DB07354; DB08159;DB00762; DB01030; DB04882; DB04967; DB05129; DB05482; DB05630; DB05806; DB06069	Approved;Experimental;Investigational	Approved
ARRB2	4	15	0.00011581	0.0022013	0.0118566	15	0.842356	-0.525415	P32121			Status Not Available
ACE	4	15	0.00184455	0.00317965	0.0115105	159	0.910758	0.836373	P12821	DB00178; DB00492; DB00519; DB00542; DB00584; DB00691; DB00722; DB00790; DB00881; DB01180; DB01197; DB01340; DB01348; DB09477;DB00616; DB02032; DB03740; DB08836; DB13166;DB00542; DB00722; DB00881; DB00886; DB08836	Approved;Experimental;Investigational	Approved
NCL	4	15	0.0019275	0.00342424	0.0114045	70	0.841499	-0.123056	P19338			Status Not Available
TH	4	15	0.00331932	0.00476947	0.010272	75	0.870699	0.617337	P07101	DB00120; DB00135; DB00360; DB00765;DB03552; DB04400;DB00120; DB00135;DB00360	Approved;Experimental;Nutraceutical;Investigational	Nutraceutical
PRKACA	4	15	0.00120254	0.00452489	0.00963294	80	0.83645	0.759679	P17612	DB01919; DB01940; DB02155; DB02482; DB02611; DB03374; DB04098; DB04522; DB04530; DB04707; DB06959; DB06977; DB07107; DB07124; DB07204; DB07235; DB07458; DB07583; DB07854; DB07855; DB07856; DB07857; DB07858; DB07859; DB07860; DB07876; DB07947; DB07995; DB07996; DB07997; DB08070; DB08073; DB08113; DB08114; DB08148; DB08149; DB08150; DB08231; DB08568; DB08569; DB08756;DB08162; DB08846	Experimental;Investigational	Investigational
CTH	4	15	0.00074699	0.00513636	0.00134179	39	0.810545	0.136814	P32929	DB00114; DB00151;DB02328; DB03928; DB04217;DB00114; DB00151	Approved;Experimental;Nutraceutical	Nutraceutical
RET	3	15	0.00337011	0.004158	0.0270177	1	0.677327	-0.0562761	P07949	DB00398; DB05294; DB08875; DB08896; DB08901;DB01809;DB00398; DB12742	Approved;Experimental;Investigational	Approved
CDKN2A	3	15	0.00035926	0.00293506	0.0233871	20	0.667158	-0.0353963	P42771			Status Not Available
ESR2	3	15	5.205e-05	0.00293506	0.0192144	13	0.698175	-0.169297	Q92731	DB00255; DB00481; DB00655; DB00675; DB00783; DB01108; DB01196; DB01428; DB01708; DB01878; DB04573; DB04574; DB06202; DB06401; DB09086; DB09535; DB11219;DB02746; DB02757; DB02983; DB03467; DB03860; DB03882; DB04020; DB04216; DB06832; DB06875; DB06927; DB06937; DB07009; DB07032; DB07036; DB07119; DB07150; DB07198; DB07230; DB07236; DB07638; DB07702; DB07757; DB07933; DB08020; DB13869;DB01708;DB0110…	Approved;Experimental;Nutraceutical;Withdrawn;Investigational	Withdrawn
LEPR	3	15	0.00031787	0.00232359	0.0181697	71	0.728434	0.512308	P48357	DB09046;DB05098	Approved;Investigational	Approved
YY1	3	15	0.00078689	0.00623701	0.0177431	22	0.709172	1.80695	P25490			Status Not Available
MAP2K6	3	15	0.00112631	0.00562554	0.0172672	15	0.698813	1.49515	P52564			Status Not Available
MYOD1	3	15	0.00176819	0.00379112	0.0170668	69	0.78331	2.09382	P15172			Status Not Available
CAMK2B	3	15	0.00027861	0.0042803	0.0167477	44	0.746414	1.66355	Q13554	DB07168	Experimental	Experimental
EPAS1	3	15	2.013e-05	0.00281277	0.0166847	35	0.67785	0.559069	Q99814			Status Not Available
JUNB	3	15	0.00059695	0.00305736	0.016428	15	0.668298	0.520907	P17275			Status Not Available
EIF4E	3	15	0.00151274	0.00672618	0.0164163	36	0.716161	1.58368	P06730	DB01649; DB01960; DB02716; DB08217;DB05165	Experimental;Investigational	Investigational
TSC1	3	15	0.00017838	0.00379112	0.0163473	24	0.725171	0.273963	Q92574			Status Not Available
ACTB	3	15	0.00257175	0.00587012	0.0160711	50	0.798656	1.67835	P60709	DB04216;DB04216; DB12695	Experimental;Investigational	Investigational
RPS6KA1	3	15	0.00026229	0.00391342	0.0157036	15	0.773417	0.445398	Q15418	DB04751	Experimental	Experimental
EIF4G1	3	15	0.00281568	0.00758224	0.015015	36	0.652023	2.38281	Q04637			Status Not Available
BAX	3	15	0.00074844	0.00317965	0.0147345	85	0.671065	0.940759	Q07812			Status Not Available
APOB	3	15	0.00606442	0.00819371	0.0144918	42	0.760037	2.42913	P04114			Status Not Available
RUVBL2	3	15	0.00190171	0.0042803	0.0138805	22	0.795662	0.220738	Q9Y230	DB04216;DB04216	Experimental;Investigational	Investigational
BRAF	3	15	0.00037941	0.00330195	0.0135226	24	0.774837	0.124305	P15056	DB00398; DB08881; DB08896; DB08912;DB06999; DB07000; DB08553;DB00398; DB05190	Approved;Experimental;Investigational	Approved
RHEB	3	15	0.00090453	0.0042803	0.0128366	24	0.726467	0.295857	Q15382	DB04137; DB04315	Experimental	Experimental
ACTN1	3	15	0.00049061	0.00354653	0.0127193	38	0.785187	-0.0487943	P12814	DB09130	Approved	Approved
EIF4EBP1	3	15	0.00033904	0.00293506	0.0124425	24	0.65627	-0.0112187	Q13541			Status Not Available
XRCC6	3	15	0.0001085	0.00342424	0.0124419	78	0.741553	1.12013	P12956			Status Not Available
VWF	3	15	0.00122339	0.00489177	0.0122362	11	0.649682	0.984023	P04275	DB00025;DB00025; DB05202	Approved;Investigational	Approved
ITGA9	3	15	5.942e-05	0.00293506	0.0119695	16	0.658663	-0.332904	Q13797			Status Not Available
APOA1	3	15	0.00344033	0.00697077	0.011378	42	0.781307	1.72792	P02647	DB01593; DB09130	Approved	Approved
S1PR1	3	15	2.267e-05	0.002079	0.0111995	21	0.64661	-0.586585	P21453	DB09105;DB09105	Approved;Investigational	Approved
GNAO1	3	15	0.00067384	0.00379112	0.0106958	3	0.735302	-0.373724	P09471			Status Not Available
HLA-B	3	15	0.00040777	0.00550324	0.010579	59	0.764745	0.989361				Status Not Available
IRF5	3	15	5.121e-05	0.00317965	0.010043	34	0.677902	0.0553515	Q13568			Status Not Available
GNA13	3	15	5.978e-05	0.00281277	0.00997659	56	0.77473	-0.157373	Q14344			Status Not Available
F3	3	15	0.00121442	0.00403571	0.00836804	11	0.733398	0.490994	P13726	DB00036; DB13150;DB07207; DB07247; DB08232	Approved;Experimental	Approved
ITGAM	3	15	0.00184593	0.00464718	0.00806301	61	0.789645	1.46122	P11215			Status Not Available
XRCC1	3	15	0.00056214	0.00391342	0.00801929	78	0.630504	0.630947	P18887			Status Not Available
GOT2	3	15	0.00856298	0.00819371	0.00789606	26	0.770713	1.14369	P00505	DB00114; DB00128; DB00142;DB02783;DB00114; DB00128; DB00142	Approved;Experimental;Nutraceutical	Nutraceutical
SELP	3	15	0.00155742	0.0042803	0.00712836	61	0.702647	1.69555	P16109	DB01109; DB06779; DB08813;DB03721;DB01109	Approved;Experimental;Investigational	Approved
EIF4B	3	15	0.00107016	0.00440259	0.00697336	36	0.643648	0.650995	P23588			Status Not Available
ACLY	3	15	0.00221018	0.00501406	0.00655721	26	0.765857	0.323943	P53396			Status Not Available
GNAI1	3	15	0.00017148	0.00440259	0.00629984	58	0.67843	0.998301	P63096	DB04315; DB04444	Experimental	Experimental
PABPC1	3	15	0.00442523	0.00354653	0.00620845	36	0.79638	-0.53679	P11940			Status Not Available
S1PR3	3	15	8.673e-05	0.00317965	0.00570151	3	0.686857	-0.423566	Q99500			Status Not Available
ASNS	3	15	0.00375107	0.00489177	0.00567766	46	0.746457	1.09688	P08243	DB00128; DB00142; DB00174;DB00128; DB00142; DB00171; DB00174;DB00171; DB00174	Approved;Nutraceutical;Investigational	Nutraceutical
FGG	3	15	5.659e-05	0.00330195	0.00564341	11	0.656214	0.328576	P02679	DB00364	Approved	Approved
UPF1	3	15	0.00021393	0.00476947	0.00444295	4	0.688062	-0.452063	Q92900			Status Not Available
ASS1	3	15	0.00773917	0.00697077	0.00433734	46	0.741084	2.10976	P00966	DB00125; DB00128; DB00155;DB00125; DB00128; DB00155; DB00171;DB00155; DB00171	Approved;Nutraceutical;Investigational	Nutraceutical
GMPS	3	15	0.00326295	0.00819371	0.00424801	17	0.658041	1.92802	P49915	DB00142;DB00142	Approved;Nutraceutical	Nutraceutical
OTC	3	15	0.00107449	0.00611471	0.00291206	46	0.737573	2.23437	P00480	DB00129; DB00155;DB02011; DB04185;DB00129; DB00155;DB00155	Approved;Experimental;Nutraceutical;Investigational	Nutraceutical
GOT1	3	15	0.00082045	0.00684848	0.0025439	26	0.716006	1.12161	P17174	DB00114; DB00128; DB00142; DB00151; DB09130;DB04299;DB00114; DB00128; DB00142; DB00151	Approved;Experimental;Nutraceutical	Nutraceutical
ASL	3	15	0.00065892	0.004158	0.00250725	46	0.659381	1.36403	P04424	DB00125;DB02267; DB03814;DB00125	Approved;Experimental;Nutraceutical	Nutraceutical
DHFR	3	15	0.00065176	0.00330195	0.00244045	39	0.641547	0.423551	P00374	DB00157; DB00205; DB00440; DB00563; DB00642; DB00798; DB01131; DB01157; DB06813;DB02104; DB02427; DB02559; DB02583; DB02919; DB03060; DB03125; DB03351; DB03461; DB03886; DB03987; DB07140; DB07141; DB07142; DB07144; DB08234; DB08406; DB08448; DB08642;DB00157;DB00642; DB01157; DB03695	Approved;Experimental;Nutraceutical;Investigational	Nutraceutical
FAH	3	15	0.00041513	0.00256818	0.00238263	25	0.699939	-0.697819	P16930	DB01677; DB01762; DB01832;DB01677	Experimental;Investigational	Investigational
GART	3	15	0.00022331	0.00476947	0.0016504	17	0.645418	0.209644	P22102	DB00642;DB02236; DB03546;DB00642	Approved;Experimental;Investigational	Approved
PPAT	3	15	0.00033853	0.00489177	0.0016116	17	0.671472	0.259974	Q06203	DB00130; DB01033; DB01254;DB00130;DB00130; DB01254	Approved;Nutraceutical;Investigational	Nutraceutical
SDHB	3	15	0.00246719	0.00660389	0.00150397	26	0.719019	1.06202	P21912	DB00139;DB04141; DB08689;DB00139	Approved;Experimental;Nutraceutical	Nutraceutical
PNPT1	3	15	0.00072385	0.00476947	0.00149787	17	0.74972	-0.0933737	Q8TCS8			Status Not Available
DHODH	3	15	0.00151722	0.00538095	0.00114557	17	0.740298	0.0315275	Q02127	DB01097; DB01117; DB03247; DB08880;DB02262; DB02613; DB03480; DB03523; DB04147; DB04281; DB04583; DB07443; DB07559; DB07561; DB07646; DB07975; DB07976; DB07977; DB07978; DB08006; DB08008; DB08169; DB08172; DB08249;DB01097; DB02262; DB05125	Approved;Experimental;Investigational	Approved
AMT	3	15	0.00010486	0.00366883	0.00092184	39	0.646333	0.645281	P48728	DB00157; DB04789;DB00116; DB00157; DB04789	Approved;Nutraceutical	Nutraceutical
FRS2	2	15	0.00091213	0.00305736	0.0306646	1	0.556116	-0.0737643	Q8WU20			Status Not Available
ARHGEF7	2	15	0.00018247	0.00379112	0.0299144	1	0.30593	0.438846	Q14155			Status Not Available
GAB1	2	15	4.004e-05	0.0022013	0.0234348	1	0.159722	-0.0484303	Q13480			Status Not Available
MAPK11	2	15	0.00016619	0.00574783	0.0223619	15	0.619305	2.20168	Q15759	DB08896;DB05157	Approved;Investigational	Approved
STAT4	2	15	0.00044696	0.00305736	0.0194368	9	0.60207	0.174748	Q14765			Status Not Available
FGFR1	2	15	0.00121043	0.00513636	0.0191903	52	0.567691	2.21683	P11362	DB00039; DB00398; DB01109; DB08896; DB08901; DB09078; DB09079;DB02058; DB07525; DB07840; DB08577;DB00398; DB01109; DB05014	Approved;Experimental;Investigational	Approved
CD3G	2	15	2.7e-07	0.00256818	0.0178067	1	0.219932	0.130285	P09693	DB00075;DB00075	Approved;Investigational	Approved
IL23A	2	15	5.277e-05	0.00305736	0.0173082	9	0.451183	0.298522	Q9NPF7	DB11834;DB05679;DB05459;DB05679	Approved;Approved;Investigational;Investigational	Approved
MAP4K1	2	15	3.351e-05	0.00244589	0.0167137	1	0.463495	-0.131679	Q92918			Status Not Available
TAB3	2	15	6.6e-07	0.00195671	0.0163982	10	0.59592	-0.334796	Q8N5C8			Status Not Available
CCND2	2	15	0.0002288	0.00317965	0.0157983	20	0.432095	0.777047	P30279			Status Not Available
ATF2	2	15	9.063e-05	0.00281277	0.0153984	15	0.396814	0.834765	P15336	DB00852	Approved	Approved
IL12RB1	2	15	0	0.00232359	0.0153761	9	0.189786	0.36354	P42701			Status Not Available
IL23R	2	15	2.75e-06	0.00232359	0.0149787	9	0.198737	0.298698	Q5VWK5			Status Not Available
FANCI	2	15	8.09e-06	0.00403571	0.0149318	25	0.403995	1.18935	Q9NVI1			Status Not Available
CUL5	2	15	0.00038202	0.00354653	0.014851	35	0.607981	1.08889	Q93034			Status Not Available
FANCC	2	15	0.00043687	0.00440259	0.0147891	25	0.422843	1.20398	Q00597			Status Not Available
RPTOR	2	15	0.00071791	0.00379112	0.0146245	24	0.588009	0.854442	Q8N122			Status Not Available
MAPKAPK2	2	15	0.00077029	0.00342424	0.0140047	15	0.603245	0.833748	P49137	DB02010; DB07234; DB07406; DB07430; DB07431; DB07728; DB08358	Experimental	Experimental
IL12B	2	15	1.391e-05	0.00256818	0.0136637	9	0.188535	0.43941	P29460	DB05679;DB05679;DB02763;DB05459; DB05679; DB05848; DB06083;DB05679	Approved;Approved;Experimental;Investigational;Investigational	Approved
TBK1	2	15	2.157e-05	0.00305736	0.0136542	10	0.550108	0.121868	Q9UHD2			Status Not Available
IFNA2	2	15	0.00015806	0.00330195	0.0131673	34	0.549527	0.45622	P01563	DB12773	Investigational	Investigational
E2F3	2	15	0.00030937	0.0022013	0.0131426	20	0.352484	0.15581	O00716			Status Not Available
IFNB1	2	15	0.00029182	0.004158	0.0130939	34	0.499992	1.30347	P01574	DB02379	Experimental	Experimental
RXRG	2	15	2.302e-05	0.00342424	0.0130757	13	0.199132	0.916836	P48443	DB00210; DB00307; DB00412; DB00459; DB00523; DB00755; DB01393; DB03756;DB02746;DB00755;DB00926;DB00307; DB00412; DB00523; DB00755; DB03756	Approved;Experimental;Nutraceutical;Withdrawn;Investigational	Withdrawn
NR0B2	2	15	0.00345816	0.00550324	0.0127537	13	0.48843	1.15244	Q15466			Status Not Available
MAVS	2	15	0.00027847	0.00305736	0.0125711	10	0.617	-0.149923	Q7Z434			Status Not Available
HNF4A	2	15	5.884e-05	0.00379112	0.0125596	13	0.216759	1.10027	P41235	DB03017;DB03017; DB08231;DB05447	Approved;Experimental;Investigational	Approved
FANCG	2	15	3.715e-05	0.00366883	0.0124042	25	0.267899	1.26249	O15287			Status Not Available
CD22	2	15	0.00198934	0.00317965	0.0122421	1	0.592164	-0.174861	P20273	DB05889;DB04958	Approved;Investigational	Approved
FANCL	2	15	8.484e-05	0.00354653	0.0117988	25	0.257414	1.06945	Q9NW38			Status Not Available
IKBKE	2	15	5.492e-05	0.00232359	0.0117807	10	0.448941	-0.0601774	Q14164			Status Not Available
CCNE2	2	15	3.262e-05	0.00244589	0.011692	20	0.430783	0.190508	O96020			Status Not Available
TANK	2	15	7.994e-05	0.002079	0.0112508	10	0.324581	-0.0437605	Q92844			Status Not Available
MLST8	2	15	0.00016813	0.00317965	0.0111377	24	0.411332	1.06216	Q9BVC4			Status Not Available
UBE2T	2	15	3e-08	0.0022013	0.0109915	25	0.386249	0.0169681	Q9NPD8			Status Not Available
IL12A	2	15	7.644e-05	0.0022013	0.010788	9	0.171615	0.115023	P29459			Status Not Available
TNC	2	15	8.075e-05	0.00269047	0.0104156	16	0.562052	-0.251994	P24821			Status Not Available
EIF2S1	2	15	0.00330639	0.00611471	0.0101785	36	0.616253	1.68756	P05198			Status Not Available
MLH1	2	15	0.00047247	0.00366883	0.0100367	12	0.6038	-0.0531545	P40692			Status Not Available
SERPINF2	2	15	9.4e-06	0.00330195	0.009408	11	0.278121	1.33161	P08697	DB08888; DB09130	Approved	Approved
THRB	2	15	2.324e-05	0.00232359	0.00928807	13	0.24181	0.161806	P10828	DB00279; DB00451; DB00509; DB01118; DB01583;DB02106; DB03176; DB03181; DB03788; DB07425; DB08085;DB00509; DB01118; DB03604; DB05035; DB05192; DB07425	Approved;Experimental;Investigational	Approved
ITGA1	2	15	0.00025559	0.00660389	0.00916524	16	0.475018	1.7792	P56199			Status Not Available
TPI1	2	15	0.00216829	0.00745995	0.00896509	29	0.624126	1.85011	P60174	DB01593; DB11638;DB01695; DB02726; DB03026; DB03132; DB03135; DB03314; DB03379; DB03900; DB04447; DB04510; DB07387;DB04326; DB11638	Approved;Experimental;Investigational	Approved
EIF3B	2	15	0.00065187	0.004158	0.00895427	36	0.34311	1.67305	P55884			Status Not Available
RACGAP1	2	15	0.00022574	0.00244589	0.00889845	5	0.318673	-0.315575	Q9H0H5			Status Not Available
F5	2	15	0.00027051	0.00452489	0.00883776	11	0.187333	2.15206	P12259	DB00055; DB05777; DB13149; DB13151;DB00055;DB00055; DB05777	Approved;Withdrawn;Investigational	Withdrawn
PLAT	2	15	0.00050885	0.00342424	0.00875087	11	0.520699	0.598722	P00750	DB00013; DB00513; DB01050; DB01088; DB06404; DB09213; DB09228;DB07684;DB00013;DB00013; DB00513; DB01088; DB09213	Approved;Experimental;Withdrawn;Investigational	Withdrawn
SERPING1	2	15	0.00023278	0.00330195	0.00851514	11	0.45466	0.853193	P05155	DB09130;DB05341	Approved;Investigational	Approved
KIF11	2	15	2.819e-05	0.00342424	0.00839273	5	0.0563839	0.308877	P52732	DB03996; DB04331; DB07064; DB08032; DB08033; DB08037; DB08198; DB08239; DB08244; DB08246; DB08250	Experimental	Experimental
DRD4	2	15	0.00120099	0.00293506	0.00836822	3	0.515496	-0.179835	P21917	DB00246; DB00248; DB00268; DB00334; DB00363; DB00408; DB00409; DB00413; DB00420; DB00477; DB00543; DB00589; DB00714; DB00734; DB00777; DB00988; DB01186; DB01200; DB01224; DB01235; DB01238; DB01267; DB01403; DB04908; DB04946; DB05271; DB06216; DB08922;DB00372; DB00409; DB01186;DB00268; DB00334; DB00413; DB00589; DB00714; DB00734; DB01186; DB01200; DB01238; DB12061	Approved;Withdrawn;Investigational	Withdrawn
F8	2	15	0.00029107	0.00452489	0.00814645	11	0.28958	1.99024	P00451	DB00055; DB00100; DB13151; DB13152;DB00055;DB00055	Approved;Withdrawn;Investigational	Withdrawn
C19orf40	2	15	3.169e-05	0.00232359	0.00778746	25	0.100636	0.391983				Status Not Available
CFD	2	15	6e-08	0.00195671	0.00777456	11	0.332336	0.308892	P00746	DB03058; DB04459	Experimental	Experimental
A2M	2	15	0.00012669	0.00305736	0.00758979	11	0.352892	0.921672	P01023	DB00102; DB00515; DB00626; DB01593; DB08888;DB00102	Approved;Investigational	Approved
GAL	2	15	0.00025056	0.00538095	0.00739845	3	0.350484	1.03057	P22466			Status Not Available
THBD	2	15	0.00030627	0.00317965	0.00683196	11	0.466698	0.60379	P07204	DB00055; DB01050; DB09213;DB00055;DB00055; DB09213	Approved;Withdrawn;Investigational	Withdrawn
PDYN	2	15	1.006e-05	0.00464718	0.00680528	3	0.448007	0.57466	P01213			Status Not Available
PPY	2	15	7.125e-05	0.004158	0.00666341	3	0.338531	0.562315	P01298			Status Not Available
MDH1	2	15	0.0026827	0.00550324	0.00665334	26	0.469654	1.85583	P40925	DB00157; DB11638;DB03461;DB00157;DB11638	Approved;Experimental;Nutraceutical;Investigational	Nutraceutical
OPRM1	2	15	0.00040844	0.00305736	0.00664882	3	0.34123	0.129449	P35372	DB00193; DB00295; DB00318; DB00321; DB00327; DB00333; DB00454; DB00497; DB00504; DB00514; DB00611; DB00647; DB00652; DB00704; DB00708; DB00802; DB00813; DB00836; DB00844; DB00854; DB00899; DB00904; DB00913; DB00921; DB00956; DB01081; DB01183; DB01192; DB01209; DB01221; DB01227; DB01433; DB01452; DB01466; DB06204; DB06274; DB06738; DB06800; DB09049; DB09089; DB09272; DB09396; DB11691;DB01439; DB01…	Approved;Experimental;Illicit;Withdrawn;Investigational	Withdrawn
TICAM2	2	15	1.505e-05	0.00244589	0.00654591	47	0.56467	0.284756	Q86XR7			Status Not Available
FGA	2	15	6.448e-05	0.00342424	0.00634246	11	0.550082	0.746761	P02671	DB00009; DB00015; DB00029; DB00031; DB00364; DB01593; DB11311; DB13151;DB04919; DB05099; DB05675	Approved;Investigational	Approved
ITGA8	2	15	2.439e-05	0.00317965	0.00622008	16	0.404746	0.22633	P53708			Status Not Available
IRF2	2	15	0.00014027	0.00281277	0.00620699	34	0.364979	0.644411	P14316			Status Not Available
XRCC3	2	15	0.00083824	0.00244589	0.0061371	25	0.522778	-0.535535	O43542			Status Not Available
EIF5B	2	15	0.00048702	0.00342424	0.00596952	36	0.545856	0.328362	O60841			Status Not Available
PNOC	2	15	3.526e-05	0.00342424	0.00580218	3	0.397629	0.203981	Q13519			Status Not Available
F13A1	2	15	5.1e-07	0.00256818	0.00574816	11	0.175191	0.960214	P00488	DB01839; DB11311; DB13151;DB02340;DB01839	Approved;Experimental;Investigational	Approved
NPW	2	15	3.64e-06	0.00354653	0.00570575	3	0.24446	0.42619	Q8N729			Status Not Available
EPRS	2	15	0.00024722	0.00269047	0.00567341	31	0.227456	0.140373	P07814	DB00142; DB00172;DB02510; DB02684; DB03376;DB00142; DB00172	Approved;Experimental;Nutraceutical	Nutraceutical
SERPINC1	2	15	0.00157217	0.0042803	0.00558253	11	0.374434	1.49391	P01008	DB00407; DB00569; DB01109; DB01225; DB06271; DB06779; DB06822; DB08813; DB09130; DB11598;DB04464;DB00407;DB00407; DB00569; DB01109; DB05361; DB06271	Approved;Experimental;Withdrawn;Investigational	Withdrawn
EIF3F	2	15	0.00016298	0.00440259	0.00554255	36	0.499922	1.4466	O00303	DB04216;DB04216	Experimental;Investigational	Investigational
MDH2	2	15	0.0005094	0.00476947	0.00550301	26	0.514733	1.33412	P40926	DB00157; DB04272; DB09092;DB00157; DB04272;DB09092	Approved;Nutraceutical;Withdrawn	Withdrawn
DRD2	2	15	0.00034119	0.00342424	0.0054463	3	0.383611	0.204179	P14416	DB00182; DB00246; DB00248; DB00268; DB00334; DB00363; DB00370; DB00391; DB00408; DB00409; DB00413; DB00420; DB00433; DB00450; DB00458; DB00477; DB00490; DB00502; DB00508; DB00540; DB00543; DB00568; DB00589; DB00623; DB00679; DB00696; DB00714; DB00726; DB00734; DB00777; DB00805; DB00831; DB00850; DB00875; DB00915; DB00933; DB00934; DB00988; DB01043; DB01049; DB01063; DB01069; DB01100; DB01142; DB0…	Approved;Experimental;Illicit;Withdrawn;Investigational	Withdrawn
ADCY7	2	15	0.00012879	0.00366883	0.00544129	3	0.61219	-0.067014	P51828			Status Not Available
RPL3L	2	15	3.02e-06	0.0022013	0.0054375	4	0.0979572	-0.330492	Q92901			Status Not Available
SSTR5	2	15	0.00018216	0.00317965	0.00541204	3	0.305382	0.161137	P35346	DB00104; DB04894; DB06663; DB06791;DB00104; DB04894	Approved;Investigational	Approved
GMNN	2	15	6.613e-05	0.002079	0.00539561	12	0.225146	-0.189022	O75496			Status Not Available
PF4	2	15	3.12e-05	0.00244589	0.00536344	11	0.147252	0.768683	P02776	DB00055; DB01109;DB00055;DB00055; DB01109	Approved;Withdrawn;Investigational	Withdrawn
MLN	2	15	8.51e-06	0.00232359	0.00531871	6	0.286269	-0.388662	P12872			Status Not Available
RPL28	2	15	1.767e-05	0.00256818	0.00524207	4	0.434936	-0.47302	P46779			Status Not Available
NPB	2	15	5.588e-05	0.00366883	0.00518826	3	0.123681	0.607932	Q8NG41			Status Not Available
FGB	2	15	3.286e-05	0.00281277	0.0051733	11	0.586543	0.314079	P02675	DB00364; DB11311; DB13151;DB04919	Approved;Investigational	Approved
PRPF19	2	15	0.00173197	0.00281277	0.00510497	2	0.168871	-0.0543574	Q9UMS4			Status Not Available
APLN	2	15	8.18e-06	0.00305736	0.00509983	3	0.380887	0.0533989	Q9ULZ1			Status Not Available
GNAZ	2	15	2.144e-05	0.00256818	0.00504833	3	0.331674	-0.0623929	P19086			Status Not Available
EIF2S2	2	15	0.00012551	0.00379112	0.00504457	36	0.492821	0.864948	P20042			Status Not Available
RGS19	2	15	2.816e-05	0.00293506	0.00503154	6	0.534314	-0.614269	P49795			Status Not Available
LAMA2	2	15	0.00107904	0.00317965	0.00485083	16	0.415575	0.0945623	P24043			Status Not Available
EIF5	2	15	0.00034641	0.00452489	0.00484758	36	0.382594	1.50971	P55010			Status Not Available
CHRM2	2	15	3.79e-06	0.00269047	0.00479437	3	0.622672	-0.364085	P08172	DB00202; DB00246; DB00280; DB00321; DB00332; DB00334; DB00340; DB00363; DB00376; DB00383; DB00387; DB00392; DB00408; DB00411; DB00420; DB00424; DB00434; DB00458; DB00462; DB00483; DB00496; DB00508; DB00517; DB00540; DB00572; DB00622; DB00715; DB00725; DB00728; DB00747; DB00777; DB00785; DB00804; DB00809; DB00835; DB00907; DB00934; DB00986; DB01019; DB01036; DB01062; DB01069; DB01075; DB01085; DB0…	Approved;Approved;Illicit;Withdrawn;Withdrawn;Investigational;Investigational	Withdrawn
ADORA1	2	15	0.00032359	0.00305736	0.0047382	3	0.471738	-0.0579698	P30542	DB00201; DB00277; DB00640; DB00651; DB00806; DB00824; DB00996; DB01223; DB01303; DB01412; DB04932;DB00640; DB00806; DB00824; DB00996; DB01412; DB04932; DB04954; DB06471; DB12569; DB12670	Approved;Investigational	Approved
PYY	2	15	1.332e-05	0.00366883	0.00471005	3	0.42244	0.269403	P10082			Status Not Available
SCTR	2	15	1.653e-05	0.00195671	0.00466555	3	0.0612638	-0.152769	P47872	DB00021;DB00021	Approved;Investigational	Approved
CXCR3	2	15	5.9e-06	0.00269047	0.00465755	21	0.129488	0.462178	P49682			Status Not Available
LAMA4	2	15	7.451e-05	0.00293506	0.0046559	16	0.245172	0.266936	Q16363			Status Not Available
RXFP3	2	15	0.00032381	0.00305736	0.00462811	3	0.081859	0.252173	Q9NSD7			Status Not Available
DRD1	2	15	0.00053773	0.00256818	0.00462756	3	0.220372	-0.00198838	P21728	DB00246; DB00248; DB00268; DB00334; DB00353; DB00363; DB00397; DB00408; DB00413; DB00420; DB00477; DB00502; DB00508; DB00543; DB00589; DB00623; DB00679; DB00714; DB00734; DB00777; DB00800; DB00805; DB00850; DB00875; DB00988; DB01049; DB01063; DB01186; DB01200; DB01224; DB01235; DB01238; DB01239; DB01267; DB01403; DB01608; DB01614; DB01621; DB01622; DB01623; DB01624; DB04946; DB05271; DB06216;DB00…	Approved;Approved;Withdrawn;Investigational;Investigational	Withdrawn
SSTR3	2	15	4.78e-06	0.002079	0.00461242	3	0.277501	-0.23377	P32745	DB06663	Approved	Approved
SSTR1	2	15	1.2e-07	0.00232359	0.00460506	3	0.185822	-0.0497178	P30872	DB00104; DB06663;DB00104	Approved;Investigational	Approved
EIF3H	2	15	5.055e-05	0.004158	0.00458158	36	0.419546	1.50567	O15372			Status Not Available
DARS	2	15	0.00011617	0.00232359	0.00454201	31	0.135683	-0.110193	P14868	DB00128;DB00128	Approved;Nutraceutical	Nutraceutical
LAMB1	2	15	4.13e-06	0.00269047	0.00447211	16	0.0840383	0.425138	P07942			Status Not Available
LAMB2	2	15	9.86e-06	0.00256818	0.00431701	16	0.278008	0.0496345	P55268			Status Not Available
ETF1	2	15	8.493e-05	0.00281277	0.00429798	4	0.415059	-0.382086	P62495			Status Not Available
NPY2R	2	15	5.149e-05	0.00342424	0.00423381	3	0.189904	0.42322	P49146	DB00847;DB00847; DB05004; DB05045	Approved;Investigational	Approved
GTF3C1	2	15	0.00103547	0.00366883	0.00422009	7	0.226697	0.525404	Q12789			Status Not Available
SSTR4	2	15	0	0.00183441	0.00418945	3	0.228151	-0.294175	P31391			Status Not Available
PENK	2	15	8.72e-06	0.00269047	0.00416968	3	0.271377	0.0232957	P01210			Status Not Available
F10	2	15	0.00053248	0.00305736	0.00412389	11	0.233918	1.03129	P00742	DB00025; DB00036; DB00100; DB00170; DB00569; DB01109; DB01225; DB06228; DB06605; DB09075; DB11166; DB12364; DB12598; DB13149; DB13150; DB13151; DB13152; DB13192; DB13923;DB03847; DB04673; DB06920; DB07211; DB07261; DB07277; DB07278; DB07605; DB07629; DB07630; DB07800; DB07804; DB07843; DB07844; DB07847; DB07848; DB07872; DB07875; DB07973; DB07974; DB08143; DB08173; DB08174; DB08426; DB08487; DB08…	Approved;Experimental;Nutraceutical;Investigational	Nutraceutical
PC	2	15	0.00462275	0.00562554	0.0040673	26	0.515019	1.65655	P11498	DB00119; DB00121;DB07497;DB00119; DB00121;DB00119	Approved;Experimental;Nutraceutical;Investigational	Nutraceutical
P2RY4	2	15	2.62e-06	0.00232359	0.00404004	3	0.276736	-0.125966	P51582			Status Not Available
RXFP4	2	15	5.554e-05	0.00354653	0.00403767	3	0.186339	0.398068	Q8TDU9			Status Not Available
CCL11	2	15	0.00016557	0.00281277	0.00403385	21	0.3852	-0.0486593	P51671	DB05429	Investigational	Investigational
EIF3G	2	15	0.00012151	0.004158	0.00399304	36	0.384952	1.50807	O75821			Status Not Available
EIF3I	2	15	1.238e-05	0.00391342	0.00392286	36	0.276617	1.6194	Q13347			Status Not Available
POLD2	2	15	9.7e-06	0.00244589	0.00382911	12	0.355036	-0.0636191	P49005			Status Not Available
LAMC1	2	15	6e-08	0.00232359	0.0037691	16	0.0986667	0.167834	P11047			Status Not Available
LAMA1	2	15	1.68e-06	0.002079	0.00376839	16	0.21698	-0.105451	P25391			Status Not Available
TOP3A	2	15	9.386e-05	0.0022013	0.00376083	25	0.422319	-0.0767858	Q13472			Status Not Available
CXCL2	2	15	8.5e-06	0.00293506	0.00369134	21	0.140822	0.630773	P19875			Status Not Available
RGS6	2	15	5.016e-05	0.00281277	0.00366993	3	0.407875	-0.0896574	P49758			Status Not Available
POLD3	2	15	1.072e-05	0.00232359	0.00365145	12	0.184679	0.0752751	Q15054			Status Not Available
LIG1	2	15	1.557e-05	0.0022013	0.00359104	12	0.339898	-0.319614	P18858	DB00290	Approved	Approved
AIMP1	2	15	0.00200783	0.0022013	0.00357705	31	0.148263	-0.296836	Q12904			Status Not Available
GNA11	2	15	0.00030518	0.00281277	0.00352721	6	0.299337	-0.323527	P29992			Status Not Available
RGS4	2	15	5.667e-05	0.00195671	0.00330765	3	0.338963	-0.38158	P49798			Status Not Available
LAMA5	2	15	3.993e-05	0.00244589	0.00330038	16	0.285991	0.0241051	O15230			Status Not Available
CCR8	2	15	1.33e-05	0.00281277	0.00327724	21	0.449913	-0.0169215	P51685			Status Not Available
RMI1	2	15	3.011e-05	0.002079	0.00322486	25	0.186816	0.0478354	Q9H9A7			Status Not Available
EIF3D	2	15	2.068e-05	0.00293506	0.00320966	36	0.276963	0.954569	O15371			Status Not Available
OGDH	2	15	0.00787601	0.004158	0.00315122	26	0.431295	0.987163	Q02218	DB00157; DB00313; DB09092;DB00157;DB09092;DB00313	Approved;Nutraceutical;Withdrawn;Investigational	Withdrawn
HEBP1	2	15	9.82e-06	0.00232359	0.00302716	21	0.54826	-0.591942	Q9NRV9			Status Not Available
RGS1	2	15	1.507e-05	0.002079	0.0029094	21	0.602049	-0.583755	Q08116			Status Not Available
ADSL	2	15	0.00213362	0.00623701	0.00290654	17	0.587221	1.32187	P30566			Status Not Available
APLNR	2	15	6e-08	0.00195671	0.00286589	3	0.428649	-0.419077	P35414			Status Not Available
ATIC	2	15	0.00271938	0.00709307	0.00281605	17	0.617009	1.58841	P31939	DB00642;DB01700; DB01972; DB02309; DB03442; DB04057;DB00116;DB00642; DB01700	Approved;Experimental;Nutraceutical;Investigational	Nutraceutical
GPR44	2	15	9.052e-05	0.00256818	0.00277762	3	0.593568	-0.425942				Status Not Available
CS	2	15	0.00070152	0.00599242	0.00277567	26	0.529897	1.95496	O75390	DB04272;DB01969; DB02637; DB03182; DB03499; DB04230;DB01992; DB04272;DB01992	Approved;Experimental;Nutraceutical;Investigational	Nutraceutical
CXCL3	2	15	6.28e-06	0.002079	0.00274555	21	0.109484	0.0535284	P19876			Status Not Available
APITD1	2	15	5.83e-05	0.00232359	0.00251425	25	0.415853	-0.103622	Q8N2Z9			Status Not Available
SUPT16H	2	15	5.549e-05	0.00183441	0.00239507	7	0.467245	-0.613718	Q9Y5B9			Status Not Available
PAICS	2	15	0.00030232	0.00269047	0.0021912	17	0.622331	-0.454456	P22234	DB00128;DB00128	Approved;Nutraceutical	Nutraceutical
AK1	2	15	0.00143058	0.00293506	0.0020801	17	0.46577	0.0165209	P00568	DB01717	Experimental	Experimental
AK2	2	15	0.00038085	0.00293506	0.00189144	17	0.2592	0.400344	P54819	DB01717; DB03366;DB03366	Experimental;Investigational	Investigational
FH	2	15	0.0028175	0.004158	0.00175669	26	0.581327	0.686178	P07954			Status Not Available
DCTD	2	15	0.00110123	0.00342424	0.0017559	17	0.207608	0.641604	P32321			Status Not Available
NT5M	2	15	0.00019476	0.00587012	0.00162874	17	0.573939	1.46604	Q9NPB1	DB02217; DB04672	Experimental	Experimental
ADA	2	15	0.00155008	0.00403571	0.00156638	17	0.370197	0.708556	P00813	DB00552; DB00975;DB02096; DB02472; DB02616; DB02830; DB03015; DB03220; DB03370; DB03572; DB04218; DB04440; DB07711; DB07783; DB07785; DB07786;DB00552	Approved;Experimental;Investigational	Approved
NT5E	2	15	0.00057859	0.00538095	0.00153463	17	0.541977	1.2077	P21589	DB00806;DB00806	Approved;Investigational	Approved
HPRT1	2	15	0.00076191	0.00403571	0.00150498	17	0.202008	1.183	P00492	DB00993; DB01033;DB01632; DB02309; DB03153; DB04356;DB01632	Approved;Experimental;Investigational	Approved
CDA	2	15	0.00189556	0.00562554	0.00149048	17	0.452891	1.41629	P32320	DB03185	Experimental	Experimental
ENTPD1	2	15	0.00023143	0.00403571	0.0014894	17	0.499729	0.683045	P49961			Status Not Available
HSD17B6	2	15	0.00099504	0.00440259	0.00143632	8	0.256571	0.823167	O14756	DB00139;DB00139	Approved;Nutraceutical	Nutraceutical
DLST	2	15	0.00046918	0.00440259	0.00141415	26	0.353328	1.61083	P36957			Status Not Available
CMPK1	2	15	0.00032458	0.00330195	0.00139676	17	0.145694	0.944391	P30085	DB00441;DB03403; DB03435; DB03664; DB04444	Approved;Experimental	Approved
IDH3A	2	15	0.00023452	0.00403571	0.00135743	26	0.339017	1.29611	P50213	DB00157; DB06757; DB09092; DB09130;DB00157; DB06757;DB09092	Approved;Nutraceutical;Withdrawn	Withdrawn
ADSS	2	15	0.00013986	0.00440259	0.00131194	17	0.55546	0.585849	P30520	DB00128;DB00128;DB05540	Approved;Nutraceutical;Investigational	Nutraceutical
ACO2	2	15	4.07e-05	0.00256818	0.00125896	26	0.0624661	0.699147	Q99798	DB01727; DB03964; DB04072; DB04351; DB04562	Experimental	Experimental
SUCLG1	2	15	0.00087218	0.00476947	0.00124066	26	0.43542	1.54252	P53597	DB00139;DB00139	Approved;Nutraceutical	Nutraceutical
ADK	2	15	0.000321	0.00317965	0.00121718	17	0.281821	0.532979	P55263	DB00131; DB00811;DB07173; DB07280;DB00131;DB00131	Approved;Experimental;Nutraceutical;Investigational	Nutraceutical
DCK	2	15	0.00056358	0.00342424	0.00113252	17	0.181069	0.695281	P27707	DB01073;DB02594;DB02594; DB05494	Approved;Experimental;Investigational	Approved
PNP	2	15	0.00197477	0.00574783	0.00104753	17	0.45112	1.55989	P00491	DB00242; DB00900; DB04335;DB01667; DB02222; DB02230; DB02377; DB02391; DB02568; DB02796; DB02857; DB03101; DB03551; DB03609; DB03881; DB04076; DB04260; DB04753; DB04754; DB04757;DB00242; DB02568; DB02857; DB04335	Approved;Experimental;Investigational	Approved
IDH3B	2	15	0.00014358	0.00281277	0.00103279	26	0.313779	0.522331	O43837	DB00157;DB00157	Approved;Nutraceutical	Nutraceutical
SDHA	2	15	0.00042465	0.00452489	0.00099822	26	0.51207	1.17425	P31040	DB00139; DB09270;DB04141; DB04657; DB04795; DB08689;DB00139; DB09270;DB04657; DB09270	Approved;Experimental;Nutraceutical;Investigational	Nutraceutical
GLDC	2	15	0.00187096	0.0042803	0.00096311	39	0.499851	1.55585	P23378	DB00114; DB00145;DB00114; DB00145	Approved;Nutraceutical	Nutraceutical
IDH2	2	15	2.481e-05	0.002079	0.0008971	26	0.248472	0.0622496	P48735	DB13874;DB01727	Approved;Experimental	Approved
TYMP	2	15	0.00019507	0.00379112	0.00088879	17	0.266954	0.951202	P19971	DB09343	Approved	Approved
IDH3G	2	15	0.00033045	0.00244589	0.00088532	26	0.134817	0.480342	P51553	DB00157; DB06757;DB00157; DB06757	Approved;Nutraceutical	Nutraceutical
OLA1	2	15	0.00023257	0.00305736	0.00088328	31	0.468851	-0.412965	Q9NTK5			Status Not Available
MTHFD1	2	15	0.00024461	0.00391342	0.00087393	39	0.451852	1.39141	P11586	DB00157;DB02358; DB03461; DB04322;DB00116; DB00157	Approved;Experimental;Nutraceutical	Nutraceutical
COX8A	2	15	0.00039577	0.00269047	0.00086484	14	0.520633	-0.760432	P10176	DB02659;DB04464	Approved;Experimental	Approved
NARS	2	15	4.2e-06	0.00195671	0.00082289	31	0.193162	-0.406793	O43776	DB00174;DB00174;DB00174	Approved;Nutraceutical;Investigational	Nutraceutical
SEH1L	2	15	3.157e-05	0.00195671	0.00082025	28	0.141543	-0.0721341	Q96EE3			Status Not Available
UMPS	2	15	0.00035075	0.00379112	0.00079351	17	0.341371	0.823415	P11172	DB02890	Experimental	Experimental
PARS2	2	15	8.886e-05	0.00256818	0.00071783	31	0.517352	-0.484212	Q7L3T8	DB00172;DB00172	Approved;Nutraceutical	Nutraceutical
MTHFD1L	2	15	0.00025063	0.00269047	0.00071033	39	0.484526	0.313651	Q6UB35			Status Not Available
MTR	2	15	0.0010559	0.00452489	0.00069483	39	0.496041	1.89746	Q99707	DB00115; DB00134; DB00200;DB00115; DB00116; DB00134	Approved;Nutraceutical	Nutraceutical
MTHFD2	2	15	0.0001097	0.00281277	0.00067456	39	0.452769	0.560483	P13995	DB00157;DB00116; DB00157	Approved;Nutraceutical	Nutraceutical
SDHC	2	15	0.00054147	0.00281277	0.00064425	26	0.564379	-0.0352111	Q99643	DB00139;DB04141; DB08689;DB00139	Approved;Experimental;Nutraceutical	Nutraceutical
TARS2	2	15	0.00049857	0.00305736	0.00059433	31	0.427086	-0.074936	Q9BW92	DB00156;DB00156	Approved;Nutraceutical	Nutraceutical
SDHD	2	15	0.00113579	0.00281277	0.00057808	26	0.610603	-0.145384	O14521	DB00139; DB00756;DB04141; DB08689;DB00139;DB00756	Approved;Experimental;Nutraceutical;Withdrawn	Withdrawn
MTIF2	2	15	0.0001409	0.00293506	0.00057003	31	0.538762	-0.229461	P46199			Status Not Available
OGDHL	2	15	1.344e-05	0.0022013	0.00053209	26	0.116184	0.305452	Q9ULD0			Status Not Available
SUCLA2	2	15	0.00082941	0.00293506	0.00052242	26	0.413019	0.312129	Q9P2R7	DB00139;DB00139	Approved;Nutraceutical	Nutraceutical
CYP2A13	2	15	2.601e-05	0.00244589	0.00047505	8	0.443702	-0.215827	Q16696			Status Not Available
MT-CO3	2	15	0.00026967	0.00269047	9.955e-05	14	0.307312	-0.471972				Status Not Available
ADCYAP1R1	1	15	8.7e-07	0.002079	0.00514108	3	0	-0.050576	P41586			Status Not Available
FANCE	1	15	2.09e-06	0.00256818	0.00498366	25	0	0.743618	Q9HB96			Status Not Available
VIPR1	1	15	0.00021453	0.00244589	0.00491839	3	0	0.116312	P32241			Status Not Available
RPL13	1	15	1.8e-06	0.00183441	0.00480481	4	0	-0.435483	P26373			Status Not Available
PTGER1	1	15	4e-07	0.00195671	0.00430153	6	0	-0.353377	P34995	DB00297; DB00429; DB00770; DB00905; DB00917; DB01088; DB09211;DB00297; DB00770; DB00905; DB01088; DB09211	Approved;Investigational	Approved
FANCB	1	15	7.54e-06	0.00244589	0.00428038	25	0	0.657466	Q8NB91			Status Not Available
FANCF	1	15	4.379e-05	0.00256818	0.00385168	25	0	0.758015	Q9NPI8			Status Not Available
FANCM	1	15	1.798e-05	0.00269047	0.00384622	25	0	0.845549	Q8IYD8			Status Not Available
RFC1	1	15	1.17e-06	0.00232359	0.00364591	12	0	0.22031	P35251			Status Not Available
C17orf70	1	15	4.13e-06	0.0022013	0.00325043	25	0	0.467424				Status Not Available
DNA2	1	15	2.4e-07	0.00183441	0.0030615	12	0	-0.218773	P51530			Status Not Available
GTF2E2	1	15	1.29e-06	0.00244589	0.00266951	7	0	0.255233	P29084			Status Not Available
CCR6	1	15	7.47e-06	0.002079	0.0020551	21	0	0.208074	P51684			Status Not Available
RPN2	1	15	6.16e-06	0.00293506	0.00151956	4	0.0482354	-0.100171	P04844			Status Not Available
MED31	1	15	1e-08	0.00195671	0.00147454	40	0	-0.324713	Q9Y3C7			Status Not Available
MED4	1	15	0	0.00195671	0.00137445	40	0	-0.327807	Q9NPJ6			Status Not Available
MED11	1	15	3e-08	0.00183441	0.00131807	40	0	-0.463813	Q9P086			Status Not Available
POLR3GL	1	15	9.54e-06	0.00244589	0.00127705	7	0	0.188081	Q9BT43			Status Not Available
GTF3A	1	15	1.035e-05	0.00232359	0.00116106	7	0	0.0659412	Q92664			Status Not Available
GTF3C2	1	15	1.878e-05	0.00232359	0.00111798	7	0	0.122901	Q8WUA4			Status Not Available
GTF3C5	1	15	1.634e-05	0.00232359	0.00102414	7	0	0.0931473	Q9Y5Q8			Status Not Available
GTF3C4	1	15	9.3e-07	0.0022013	0.00098412	7	0	0.0518039	Q9UKN8			Status Not Available
NT5C2	1	15	4.67e-06	0.00195671	0.00097345	17	0	0.119143	P49902	DB00811;DB00171;DB00171	Approved;Nutraceutical;Investigational	Nutraceutical
ACO1	1	15	9.37e-06	0.0022013	0.00093873	26	0	0.337682	P21399			Status Not Available
CMPK2	1	15	0	0.002079	0.00081574	17	0	0.286755	Q5EBM0			Status Not Available
UPRT	1	15	0.00012889	0.00317965	0.00065487	17	0.0469676	0.950509	Q96BW1			Status Not Available
UCK2	1	15	0.00010951	0.00269047	0.00058112	17	0	0.449519	Q9BZX2	DB04272;DB02097; DB02431; DB03403; DB04005;DB04272;DB04005	Approved;Experimental;Nutraceutical;Investigational	Nutraceutical
FARS2	1	15	7.8e-07	0.002079	0.00053744	31	0	-0.159051	O95363	DB00120;DB00120	Approved;Nutraceutical	Nutraceutical
MRPL20	1	15	2.291e-05	0.00183441	0.00050535	31	0	-0.539975	Q9BYC9			Status Not Available
COX4I1	1	15	3e-08	0.00183441	4.89e-05	14	0	-0.591533	P13073	DB02659;DB04464	Approved;Experimental	Approved
TJP1	7	14	0.00146129	0.00513636	0.0132113	68	0.755151	2.56104	Q07157			Status Not Available
SHH	7	14	0.0101043	0.00733765	0.0114262	94	0.809124	3.09061	Q15465			Status Not Available
PPP2CA	6	14	0.00410871	0.0085606	0.0131694	37	0.60247	3.17932	P67775	DB00163;DB02506; DB06905;DB00163	Approved;Experimental;Nutraceutical	Nutraceutical
SEC31A	5	14	0.00012031	0.004158	0.00250049	32	0.211288	2.5079	O94979			Status Not Available
SEC24A	5	14	0.00010733	0.00440259	0.00235067	32	0.136387	2.89674	O95486			Status Not Available
PRKCZ	4	14	0.00015299	0.00342424	0.0263754	68	0.855992	0.0028975	Q05513	DB00675	Approved	Approved
SH3GL2	4	14	0.00062904	0.00538095	0.0254348	32	0.84383	-0.0370294	Q99962			Status Not Available
DCC	4	14	0.00149806	0.00403571	0.0227275	106	0.806141	1.65855	P43146			Status Not Available
RHOA	4	14	0.00176552	0.00599242	0.0211225	56	0.875807	1.0157	P61586	DB04315	Experimental	Experimental
GJA1	4	14	0.00452097	0.00550324	0.0197706	88	0.887855	1.47637	P17302	DB01136;DB01136	Approved;Investigational	Approved
TIAM1	4	14	0.00051027	0.00440259	0.0194415	56	0.803194	0.519336	Q13009			Status Not Available
SQSTM1	4	14	0.00138597	0.00379112	0.017469	10	0.821976	-0.262652	Q13501			Status Not Available
DAXX	4	14	0.0001285	0.00281277	0.0170362	77	0.839505	-0.418486	Q9UER7			Status Not Available
PLD2	4	14	0.00056132	0.00293506	0.0165248	24	0.905946	-0.979423	O14939	DB00122;DB00122	Approved;Nutraceutical	Nutraceutical
CSF1R	4	14	0.00172727	0.00330195	0.0158073	92	0.83017	0.414044	P07333	DB00619; DB01268;DB07167; DB07202;DB01268; DB06080	Approved;Experimental;Investigational	Approved
PRKCB	4	14	0.00010445	0.00305736	0.0156809	10	0.816079	-0.577857	P05771	DB00163;DB00675;DB01738;DB00163;DB08846	Approved;Approved;Experimental;Nutraceutical;Investigational	Nutraceutical
L1CAM	4	14	0.00098295	0.00464718	0.0155244	15	0.900619	-0.138717	P32004	DB00898	Approved	Approved
NRAS	4	14	0.00028218	0.00403571	0.0145882	52	0.806073	0.370768	P01111			Status Not Available
NFATC2	4	14	0.00012568	0.00354653	0.0144665	98	0.834589	0.872482	Q13469			Status Not Available
EZR	4	14	0.00255849	0.00464718	0.013551	61	0.870776	0.189115	P15311			Status Not Available
PRKCG	4	14	0.00083471	0.00232359	0.0133694	80	0.844462	-0.278761	P05129	DB00675	Approved	Approved
PRKCE	4	14	3.957e-05	0.00269047	0.0130215	1	0.843127	-0.504862	Q02156	DB00675;DB06064	Approved;Investigational	Approved
CDH5	4	14	0.00042789	0.00293506	0.0129139	72	0.826443	0.0294715	P33151	DB00480;DB05685	Approved;Investigational	Approved
FASN	4	14	0.00251593	0.00391342	0.012559	74	0.868319	-0.336421	P49327	DB01034; DB01083;DB01083	Approved;Investigational	Approved
IGFBP1	4	14	0.0001102	0.002079	0.0125254	11	0.856737	-0.695788	P08833			Status Not Available
H3F3B	4	14	0.00027318	0.00317965	0.0115918	22	0.835517	-0.266771				Status Not Available
CTBP1	4	14	0.00059219	0.00366883	0.0113391	144	0.879147	1.83374	Q13363	DB01942;DB01942	Approved;Experimental	Approved
H3F3A	4	14	0.00095126	0.004158	0.0110991	91	0.86538	0.308226	P84243			Status Not Available
ZYX	4	14	0.0002546	0.0022013	0.0110915	67	0.834823	-0.521647	Q15942	DB11638;DB11638	Approved;Investigational	Approved
PTGES3	4	14	0.00067825	0.00317965	0.0108758	62	0.807752	0.519944	Q15185	DB09130;DB05036	Approved;Investigational	Approved
ACTN4	4	14	0.00074524	0.00330195	0.00830702	165	0.82118	1.59996	O43707			Status Not Available
PRKACG	4	14	0.00010875	0.00354653	0.00579496	80	0.808578	0.904479	P22612			Status Not Available
SPRY2	3	14	0.00013629	0.0022013	0.0275301	1	0.703137	-0.385618	O43597			Status Not Available
EPS15	3	14	0.00213662	0.00476947	0.0251108	32	0.761431	0.525218	P42566			Status Not Available
AXIN1	3	14	0.00243763	0.00599242	0.0244534	33	0.738398	1.16589	O15169	DB04447	Experimental	Experimental
NTN1	3	14	0.00039327	0.00354653	0.0237133	106	0.670749	1.92957	O95631			Status Not Available
NTRK1	3	14	8.925e-05	0.00256818	0.0232992	87	0.684803	0.724838	P04629	DB00321; DB00619; DB08896	Approved	Approved
ARHGDIA	3	14	0.00088222	0.00391342	0.0219947	56	0.641147	1.63756	P52565			Status Not Available
PAK2	3	14	0.00024585	0.00281277	0.0217159	1	0.742073	-0.340341	Q13177			Status Not Available
NGFR	3	14	0.00033565	0.00391342	0.0210336	87	0.777332	2.16336	P08138			Status Not Available
PDPK1	3	14	0.00079185	0.00330195	0.0193253	24	0.73056	-0.462825	O15530	DB00482;DB01863; DB01933; DB01946; DB02010; DB03777; DB04522; DB06932; DB07033; DB07132; DB07300; DB07456; DB07457;DB00482; DB01933	Approved;Experimental;Investigational	Approved
SKI	3	14	0.00092829	0.00330195	0.0190819	30	0.747189	-0.230412	P12755			Status Not Available
PARD6A	3	14	0.00149304	0.00379112	0.0190584	68	0.688024	1.62386	Q9NPB6			Status Not Available
SMAD3	3	14	7.06e-06	0.00232359	0.018656	30	0.763856	-0.277242	P84022			Status Not Available
PAK1	3	14	0.00151029	0.00379112	0.0173624	1	0.706339	-0.111077	Q13153			Status Not Available
PML	3	14	0.00072763	0.00366883	0.0171484	77	0.765746	0.36619	P29590	DB01169;DB01169	Approved;Investigational	Approved
EGR1	3	14	0.00068309	0.00330195	0.0167104	15	0.709002	0.550017	P18146			Status Not Available
MAP2K7	3	14	0.00027833	0.00317965	0.0163314	15	0.636426	0.631755	O14733			Status Not Available
FLT4	3	14	0.00031695	0.00293506	0.0157828	72	0.731563	1.02703	P35916	DB00398; DB01268; DB06589; DB06626; DB08896; DB09078; DB09079;DB00398; DB01268; DB04879; DB05075; DB06080; DB06101; DB06626	Approved;Investigational	Approved
GRIN2B	3	14	0.00112269	0.00452489	0.0154619	44	0.798497	1.28482	Q13224	DB00142; DB00454; DB00502; DB00949; DB01043; DB01956; DB06151; DB08954;DB00659; DB09409; DB09481; DB13146;DB00289; DB00312; DB00418; DB00996; DB01174; DB01708; DB04896; DB06738;DB01520;DB00142; DB01956;DB01708;DB01520;DB08954;DB01043; DB01520; DB06151; DB08954;DB00659; DB06741;DB00996; DB06738	Approved;Approved;Approved;Experimental;Nutraceutical;Nutraceutical;Illicit;Withdrawn;Investigational;Investigational;Investigational	Withdrawn
PRMT1	3	14	0.00183245	0.0042803	0.015458	22	0.725556	0.710827	Q99873	DB01752	Experimental	Experimental
TRRAP	3	14	0.00117729	0.00317965	0.0153984	20	0.684701	0.0451959	Q9Y4A5			Status Not Available
NOS2	3	14	0.00094213	0.00317965	0.0150554	46	0.666872	0.940957	P35228	DB00125; DB00155; DB01110; DB01234; DB08814;DB01686; DB01835; DB01997; DB02044; DB02207; DB02234; DB02462; DB02644; DB03100; DB03144; DB03366; DB03449; DB03953; DB04400; DB04534; DB06879; DB06916; DB07002; DB07003; DB07007; DB07008; DB07011; DB07029; DB07306; DB07318; DB07388; DB07389; DB07405; DB08214; DB08750;DB00125; DB00155;DB00155; DB01110; DB01234; DB03366; DB05214; DB05252; DB05383; DB08814	Approved;Experimental;Nutraceutical;Investigational	Nutraceutical
SUMO2	3	14	0.00141708	0.004158	0.0146961	77	0.691415	1.6285	P61956			Status Not Available
MEF2C	3	14	0.00018513	0.00330195	0.0145696	69	0.756576	1.88785	Q06413			Status Not Available
ABCA1	3	14	0.0002054	0.00366883	0.0141591	42	0.668336	0.180372	O95477	DB01016; DB01599;DB00171;DB00171; DB01599	Approved;Nutraceutical;Investigational	Nutraceutical
GRIN2A	3	14	0.0011552	0.00379112	0.0138481	44	0.725847	1.13822	Q12879	DB00142; DB00145; DB00454; DB00949; DB01043; DB01159; DB06151;DB00659; DB09409; DB09481; DB13146;DB00289; DB00312; DB00418; DB00996; DB01174; DB01708; DB04896; DB06738;DB01520;DB00142; DB00145;DB01708;DB01520;DB01043; DB01520; DB06151;DB00659; DB06741;DB00996; DB06738	Approved;Approved;Approved;Experimental;Nutraceutical;Nutraceutical;Illicit;Investigational;Investigational;Investigational	Illicit
DDX5	3	14	0.00059719	0.00342424	0.0134741	2	0.652417	-0.15297	P17844			Status Not Available
APC	3	14	0.00103929	0.00379112	0.0131568	33	0.712961	0.24854	P25054			Status Not Available
SKIL	3	14	2.331e-05	0.00183441	0.0129491	30	0.677338	-0.529779	P12757			Status Not Available
CAMK2G	3	14	0.00092215	0.00342424	0.0128232	44	0.74737	0.954219	Q13555	DB06616;DB08699	Approved;Experimental	Approved
NR4A1	3	14	0.00013234	0.00256818	0.0125556	13	0.674525	-0.216861	P22736			Status Not Available
MAP3K8	3	14	3.391e-05	0.00256818	0.0123144	10	0.62843	-0.312724	P41279			Status Not Available
AKT3	3	14	1.391e-05	0.002079	0.0122956	24	0.759759	-0.506891	Q9Y243			Status Not Available
CAMK2A	3	14	9.787e-05	0.00330195	0.011779	44	0.778343	0.957181	Q9UQM7	DB04119; DB04447; DB07766	Experimental	Experimental
MEF2A	3	14	3.119e-05	0.00281277	0.0114846	69	0.747139	1.59878	Q02078			Status Not Available
CAMK2D	3	14	9.785e-05	0.00293506	0.0106634	44	0.641038	1.28353	Q13557	DB07853; DB08039	Experimental	Experimental
SREBF2	3	14	0.00287437	0.00697077	0.010468	48	0.791672	1.85089	Q12772			Status Not Available
B2M	3	14	0.00132271	0.00525865	0.00938026	59	0.712784	1.82454	P61769	DB00254; DB09130;DB02740; DB04464;DB00254	Approved;Experimental;Investigational	Approved
MEF2D	3	14	0.0003688	0.00244589	0.00933149	69	0.721738	1.27627	Q14814			Status Not Available
TGFB3	3	14	0.00062736	0.00305736	0.00925027	30	0.648699	-0.130623	P10600	DB03316	Experimental	Experimental
IL1A	3	14	0.00020607	0.00269047	0.00913411	47	0.67053	0.354685	P01583	DB06372	Approved	Approved
EEF2K	3	14	0.00034011	0.002079	0.00884246	15	0.755715	-0.382405	O00418			Status Not Available
HDAC5	3	14	0.00014495	0.00305736	0.00841385	69	0.789164	1.05269	Q9UQL6	DB05015; DB06603;DB05015; DB06603	Approved;Investigational	Approved
PGK1	3	14	0.00089768	0.00366883	0.00815373	29	0.669479	0.0636758	P00558	DB09130; DB11638;DB03909; DB04510;DB11638	Approved;Experimental;Investigational	Approved
DAG1	3	14	0.00179146	0.00403571	0.00808066	135	0.700349	1.39987	Q14118			Status Not Available
SPP1	3	14	0.00010486	0.00232359	0.00686145	16	0.693578	-0.548396	P10451			Status Not Available
NPR1	3	14	0.00527347	0.00538095	0.00622024	63	0.788716	1.72376	P16066	DB00325; DB00727; DB00883; DB01612; DB01613; DB04899;DB00727; DB01613; DB04899; DB05034	Approved;Investigational	Approved
PRKACB	3	14	2.677e-05	0.00256818	0.00477098	80	0.739758	0.377187	P22694	DB02482	Experimental	Experimental
GNAT3	3	14	0.00032638	0.00464718	0.00385858	58	0.672664	1.15069	A8MTJ3			Status Not Available
PRKAR2B	3	14	0.00017024	0.00317965	0.00376268	80	0.700203	1.35676	P31323	DB02527	Experimental	Experimental
GNB5	3	14	0.00011005	0.00293506	0.00335469	58	0.664291	0.172839	O14775			Status Not Available
F7	3	14	0.00232112	0.00305736	0.00329912	11	0.663936	0.119366	P08709	DB00036; DB00100; DB00170; DB13151; DB13152;DB04590; DB04593; DB04606; DB04758; DB04767; DB07207; DB07247; DB07376; DB08232;DB00170	Approved;Experimental;Nutraceutical	Nutraceutical
LDHAL6A	3	14	2.894e-05	0.002079	0.00142209	26	0.662234	-0.73811	Q6ZMR3	DB00157;DB00157	Approved;Nutraceutical	Nutraceutical
SMAD7	2	14	0.00043584	0.00562554	0.0220406	30	0.524932	2.0651	O15105			Status Not Available
PIK3R3	2	14	3e-08	0.00183441	0.0217022	1	0.33576	-0.243856	Q92569	DB01064;DB05210	Approved;Investigational	Approved
GRB10	2	14	9.44e-06	0.0022013	0.019037	1	0.493648	-0.227984	Q13322			Status Not Available
DOK2	2	14	1.98e-06	0.00183441	0.0174282	1	0.331283	-0.258649	O60496			Status Not Available
TRAT1	2	14	1.665e-05	0.00183441	0.0170561	1	0.0688111	-0.137429	Q6PIZ9			Status Not Available
ALK	2	14	0.00053917	0.0022013	0.0169273	1	0.534957	-0.269309	Q9UM73	DB08865; DB09063; DB11363; DB12267;DB00171;DB00171	Approved;Nutraceutical;Investigational	Nutraceutical
GAPDH	2	14	0.00287574	0.00513636	0.0164439	29	0.623756	0.805066	P04406	DB00157; DB09092; DB09130;DB02059; DB03893; DB07347;DB00157;DB09092	Approved;Experimental;Nutraceutical;Withdrawn	Withdrawn
MAPK12	2	14	9.131e-05	0.00452489	0.0163702	15	0.552304	1.69626	P53778	DB02482; DB04395;DB05157; DB05403	Experimental;Investigational	Investigational
SMURF2	2	14	0.00012618	0.00269047	0.0159482	30	0.532262	0.36967	Q9HAU4			Status Not Available
AP2A1	2	14	0.0009929	0.00525865	0.01562	32	0.558921	2.18713	O95782			Status Not Available
TNFRSF10B	2	14	0.00052555	0.00244589	0.0155179	10	0.359055	0.0900372	O14763	DB05895	Investigational	Investigational
TGFBR1	2	14	0.00014711	0.00391342	0.0154553	30	0.575289	0.986179	P36897	DB03921; DB04434; DB04480; DB07152; DB07267; DB08450	Experimental	Experimental
CFLAR	2	14	1.62e-06	0.002079	0.0152767	10	0.210879	0.172213	O15519			Status Not Available
SMAD1	2	14	0.00014579	0.0022013	0.0148596	30	0.526072	0.0689548	Q15797			Status Not Available
MAP2K3	2	14	0.00059027	0.004158	0.0145749	15	0.587905	1.2999	P46734			Status Not Available
AP2M1	2	14	0.00030669	0.0042803	0.0145554	32	0.396442	2.00475	Q96CW1			Status Not Available
FGF1	2	14	0.00073181	0.00391342	0.0144668	52	0.602604	0.909941	P05230	DB00686; DB01025; DB01109; DB01942; DB06589;DB01901; DB01942; DB02264; DB03959; DB04409; DB08238;DB01025; DB01109	Approved;Experimental;Investigational	Approved
MAPK13	2	14	9.554e-05	0.00379112	0.0140987	15	0.176635	2.12541	O15264	DB05157	Investigational	Investigational
TGFBR2	2	14	3.433e-05	0.00232359	0.0140708	30	0.49316	0.300897	P37173	DB09462;DB09462	Approved;Investigational	Approved
IFNGR1	2	14	0.00050828	0.002079	0.0137637	9	0.407402	-0.174958	P15260	DB00033;DB00033	Approved;Investigational	Approved
BCL10	2	14	0.00026159	0.00293506	0.0135046	10	0.340505	0.432512	O95999			Status Not Available
AP2A2	2	14	0.00040933	0.00513636	0.0132187	32	0.568496	1.99936	O94973			Status Not Available
SRF	2	14	0.00076551	0.00379112	0.0131377	15	0.621663	0.986292	P11831			Status Not Available
MALT1	2	14	7.999e-05	0.00232359	0.0130436	10	0.203439	0.233047	Q9UDY8			Status Not Available
CUL2	2	14	1.617e-05	0.00293506	0.0129815	35	0.297819	1.41351	Q13617			Status Not Available
THPO	2	14	0.0005755	0.00281277	0.0128629	9	0.513156	0.0244206	P40225			Status Not Available
FGFR2	2	14	0.00027273	0.004158	0.0127827	52	0.412317	2.24826	P21802	DB00039; DB01041; DB01109; DB08896; DB08901; DB09078; DB09079;DB01901; DB02058; DB02491;DB01041;DB01041; DB01109	Approved;Experimental;Withdrawn;Investigational	Withdrawn
RPS6KA5	2	14	6.492e-05	0.00256818	0.0127775	15	0.610924	0.425567	O75582			Status Not Available
SMURF1	2	14	6.27e-06	0.00256818	0.0124995	30	0.341803	0.723712	Q9HCE7			Status Not Available
RIPK3	2	14	0.00024462	0.00195671	0.0116014	10	0.0872307	0.0972424	Q9Y572			Status Not Available
RPS6KA3	2	14	3.235e-05	0.00269047	0.0111285	15	0.6139	0.548873	P51812	DB00945	Approved	Approved
MSH2	2	14	0.00054286	0.00342424	0.0109085	12	0.491563	0.10295	P43246			Status Not Available
EEF2	2	14	0.00017084	0.00183441	0.0103062	4	0.551925	-0.718686	P13639	DB02059; DB03223; DB04315; DB08348	Experimental	Experimental
PSME4	2	14	1.62e-06	0.00195671	0.0101992	23	0.222141	-0.722858	Q14997			Status Not Available
TOLLIP	2	14	0.00072611	0.00317965	0.00975105	47	0.289262	1.60837	Q9H0E2			Status Not Available
CHEK2	2	14	0.00027294	0.00256818	0.00965928	25	0.62092	-0.284219	O96017	DB05149	Investigational	Investigational
TNFSF10	2	14	3.176e-05	0.00232359	0.00950939	10	0.223181	0.22575	P50591			Status Not Available
SAP30	2	14	3.23e-05	0.00293506	0.00914472	22	0.459807	0.880165	O75446			Status Not Available
SMAD6	2	14	0.00038924	0.00232359	0.00884005	30	0.348977	0.41981	O43541			Status Not Available
FBP1	2	14	0.00045328	0.00317965	0.00834785	29	0.123103	0.957702	P09467	DB00131;DB02778; DB02848; DB04175; DB04493; DB07270; DB07312; DB07321; DB08484;DB00131;DB00131; DB05053; DB05518	Approved;Experimental;Nutraceutical;Investigational	Nutraceutical
TKT	2	14	0.00067417	0.00489177	0.0081035	29	0.222905	2.0141	P29401	DB09130	Approved	Approved
COPB2	2	14	0.00090663	0.00342424	0.0080217	32	0.318255	1.43921	P35606			Status Not Available
ESRRA	2	14	7.76e-06	0.00269047	0.0079014	13	0.138939	0.510423	P11474	DB00255; DB07776;DB06732; DB06833; DB07776;DB00197;DB00197; DB00255; DB01645; DB04468	Approved;Experimental;Withdrawn;Investigational	Withdrawn
ALDOA	2	14	0.00029142	0.00269047	0.00763021	29	0.168624	0.614648	P04075	DB01593;DB02512; DB04733; DB08240;DB04326	Approved;Experimental;Investigational	Approved
DLGAP5	2	14	1.8e-07	0.00269047	0.00751722	5	0.0842068	-0.0132814	Q15398			Status Not Available
IRAK2	2	14	4.76e-06	0.00269047	0.00711602	47	0.361688	1.19384	O43187			Status Not Available
HK1	2	14	0.0102075	0.00623701	0.00708721	29	0.530865	1.69075	P19367	DB02007; DB02379; DB04395;DB06266	Experimental;Investigational	Investigational
ACTN2	2	14	0.00090656	0.00525865	0.007032	38	0.623395	1.7246	P35609			Status Not Available
AIMP2	2	14	8.494e-05	0.002079	0.00690361	31	0.366914	-0.485049	Q13155			Status Not Available
OGG1	2	14	0.00021389	0.00269047	0.0067356	12	0.602252	-0.511436	O15527			Status Not Available
COPA	2	14	0.00025651	0.00342424	0.00650179	32	0.199834	1.56623	P53621			Status Not Available
TPX2	2	14	3.975e-05	0.00305736	0.00649651	5	0.140122	0.0823395	Q9ULW0			Status Not Available
COL1A1	2	14	0.00084791	0.00550324	0.00644143	16	0.344181	1.72553	P02452	DB00048;DB00048; DB04866	Approved;Investigational	Approved
PFKM	2	14	0.00065431	0.00379112	0.00643518	29	0.0779473	1.62051	P08237			Status Not Available
PFKP	2	14	6.4e-07	0.00317965	0.00631064	29	0.0607792	1.11694	Q01813			Status Not Available
SMAD5	2	14	0.00050656	0.00440259	0.00630848	30	0.142828	2.28491	Q99717			Status Not Available
COPE	2	14	2.93e-06	0.002079	0.00627657	32	0.218389	0.348525	O14579			Status Not Available
HK2	2	14	0.0001859	0.00342424	0.0062039	29	0.243603	1.01785	P52789			Status Not Available
CCNT1	2	14	0.0001283	0.00317965	0.00603163	7	0.223788	0.407867	O60563			Status Not Available
AP2S1	2	14	0.00012936	0.00305736	0.00601291	32	0.294902	1.17738	P53680			Status Not Available
BMPR2	2	14	0.00033154	0.00452489	0.0058684	30	0.200746	2.3999	Q13873			Status Not Available
BMP2	2	14	0.00080535	0.0042803	0.00569439	30	0.526388	1.3933	P12643			Status Not Available
PRKAR1A	2	14	4.551e-05	0.00305736	0.00551165	80	0.612253	1.65754	P10644	DB01790; DB02315; DB02527;DB05798	Experimental;Investigational	Investigational
BMPR1A	2	14	0.00094789	0.00403571	0.00526232	30	0.172649	2.00344	P36894			Status Not Available
COL1A2	2	14	0.00026021	0.0042803	0.00500687	16	0.350194	1.05714	P08123	DB00048;DB00048	Approved;Investigational	Approved
COPB1	2	14	0.00218167	0.00281277	0.00493691	32	0.292728	0.778664	P53618			Status Not Available
RRM2B	2	14	0.00019211	0.0022013	0.00491762	17	0.391183	-0.134353	Q7LG56	DB00242;DB00242	Approved;Investigational	Approved
SMAD9	2	14	4.618e-05	0.00317965	0.00489717	30	0.151077	1.35481	O15198			Status Not Available
CCL3	2	14	0.0002018	0.00232359	0.00484111	21	0.481971	-0.329549	P10147	DB05364	Investigational	Investigational
NTSR1	2	14	0	0.00183441	0.00482367	6	0.389247	-0.66275	P30989			Status Not Available
REV3L	2	14	0.00020686	0.00305736	0.00466484	12	0.470227	-0.0908618	O60673			Status Not Available
COPZ1	2	14	9.61e-05	0.0022013	0.00463999	32	0.0594149	0.807539	P61923			Status Not Available
NTSR2	2	14	9.02e-06	0.00183441	0.00451644	6	0.123239	-0.47779	O95665	DB01106	Approved	Approved
THBS2	2	14	0.00034478	0.00244589	0.00450417	16	0.464595	-0.371198	P35442			Status Not Available
ACVR1	2	14	0.00048857	0.00330195	0.00446874	30	0.138312	1.20169	Q04771	DB08597;DB00171;DB00171	Experimental;Nutraceutical;Investigational	Nutraceutical
INHBE	2	14	0.00047092	0.00354653	0.00442649	30	0.45076	0.947073	P58166			Status Not Available
BRIP1	2	14	0.00014242	0.002079	0.00425891	25	0.410836	-0.379931	Q9BX63			Status Not Available
COPG	2	14	0.00016254	0.00195671	0.00425241	32	0.0759491	0.418544				Status Not Available
BMP4	2	14	0.00020927	0.00354653	0.00408596	30	0.403029	1.00543	P12644	DB01373;DB01373	Approved;Nutraceutical	Nutraceutical
MC1R	2	14	0.00036031	0.00244589	0.00399465	3	0.0704269	0.0574259	Q01726	DB04931;DB04931; DB05479	Approved;Investigational	Approved
COL18A1	2	14	0.00315062	0.00489177	0.00394093	16	0.305672	1.45797	P39060			Status Not Available
PCK1	2	14	0.00011851	0.00244589	0.00393296	26	0.598566	-0.263005	P35558	DB01819; DB02008; DB03267; DB03725	Experimental	Experimental
ARCN1	2	14	0.00131917	0.002079	0.00392726	32	0.151731	0.3581	P48444			Status Not Available
OPN4	2	14	4e-08	0.00171212	0.00391949	6	0.109499	-0.54356	Q9UHM6			Status Not Available
GNB1	2	14	1.571e-05	0.00366883	0.00368258	58	0.552056	1.30795	P62873			Status Not Available
BMPR1B	2	14	2.51e-06	0.00293506	0.00361321	30	0.0815765	1.39661	O00238			Status Not Available
TCEB3	2	14	0.00018898	0.00232359	0.00357259	7	0.569269	-0.629499	Q14241			Status Not Available
NOG	2	14	0.00100341	0.00391342	0.00353175	30	0.51221	0.844096	Q13253			Status Not Available
PRKAR1B	2	14	5.81e-06	0.00244589	0.00352891	80	0.533058	1.19905	P31321			Status Not Available
P2RY12	2	14	6e-07	0.00195671	0.00344746	3	0.491718	-0.426074	Q9H244	DB00208; DB00374; DB00758; DB01240; DB06209; DB06441; DB08816;DB00758;DB00374	Approved;Nutraceutical;Investigational	Nutraceutical
COL3A1	2	14	0.00047116	0.00305736	0.00342911	16	0.224132	0.505646	P02461	DB00048;DB00048	Approved;Investigational	Approved
GNG7	2	14	1.384e-05	0.0022013	0.00323193	58	0.442995	0.310281	O60262			Status Not Available
UNG	2	14	0.00027804	0.00305736	0.00313135	12	0.598206	-0.406531	P13051	DB06990; DB07116; DB07760	Experimental	Experimental
EIF3E	2	14	3.9e-07	0.00269047	0.00312905	36	0.368942	0.617419	P60228			Status Not Available
COL5A1	2	14	0.00027373	0.00366883	0.00312567	16	0.0825409	1.12157	P20908			Status Not Available
TALDO1	2	14	0.00042389	0.004158	0.00306996	29	0.0804082	1.76504	P37837			Status Not Available
ADRA2A	2	14	1.497e-05	0.002079	0.00304979	3	0.517705	-0.419341	P08913	DB00246; DB00248; DB00268; DB00320; DB00321; DB00334; DB00363; DB00368; DB00370; DB00408; DB00413; DB00449; DB00457; DB00484; DB00543; DB00575; DB00589; DB00629; DB00633; DB00656; DB00668; DB00692; DB00696; DB00697; DB00714; DB00726; DB00734; DB00751; DB00797; DB00800; DB00852; DB00865; DB00925; DB00935; DB00964; DB00968; DB01018; DB01136; DB01142; DB01149; DB01186; DB01200; DB01224; DB01238; DB0…	Approved;Approved;Approved;Experimental;Experimental;Nutraceutical;Illicit;Illicit;Withdrawn;Withdrawn;Investigational;Investigational	Withdrawn
LAMA3	2	14	1.22e-06	0.002079	0.00301568	16	0.211789	-0.150781	Q16787			Status Not Available
ENO1	2	14	0.00026227	0.00256818	0.00300306	29	0.440609	-0.0814267	P06733	DB01593; DB09130; DB11638;DB11638	Approved;Investigational	Approved
GNG4	2	14	5.428e-05	0.00330195	0.00299994	58	0.345391	1.70939	P50150			Status Not Available
ITGB3BP	2	14	1.197e-05	0.00183441	0.00280619	5	0.127633	-0.457548	Q13352			Status Not Available
GNG3	2	14	3.016e-05	0.00269047	0.00275781	58	0.487208	0.701648	P63215			Status Not Available
GNB3	2	14	2.66e-06	0.00305736	0.0027495	58	0.341349	1.56285	P16520			Status Not Available
GNGT2	2	14	7.35e-06	0.00244589	0.00268071	58	0.471185	0.528953	O14610			Status Not Available
NPBWR1	2	14	4.404e-05	0.0022013	0.00266459	3	0.195244	-0.112103	P48145			Status Not Available
LAMB3	2	14	5.871e-05	0.0022013	0.00261194	16	0.108699	-0.0451458	Q13751			Status Not Available
GNG5	2	14	3.95e-06	0.00232359	0.00257749	58	0.422832	0.56047	P63218			Status Not Available
TCEA1	2	14	0.00032429	0.00232359	0.00252476	7	0.218852	-0.109131	P23193			Status Not Available
GNGT1	2	14	0.00054877	0.00317965	0.00245015	58	0.482332	1.14858	P63211			Status Not Available
GNAI3	2	14	4.872e-05	0.00305736	0.00237855	58	0.446093	1.16369	P08754			Status Not Available
LAMC2	2	14	3.26e-06	0.002079	0.00235971	16	0.10868	-0.062936	Q13753			Status Not Available
GNB4	2	14	0.00039683	0.00244589	0.00226565	58	0.521886	0.382088	Q9HAV0			Status Not Available
CCL16	2	14	4.2e-07	0.002079	0.00217788	21	0.10628	0.103763	O15467			Status Not Available
GNG13	2	14	0	0.00183441	0.00210478	58	0.48742	0.0336108	Q9P2W3			Status Not Available
SEC24C	2	14	2.421e-05	0.00317965	0.00207368	32	0.147833	1.62189	P53992			Status Not Available
GNB2	2	14	0	0.00244589	0.00203851	58	0.268506	1.18887				Status Not Available
FST	2	14	0.0001346	0.00244589	0.00199794	30	0.314127	0.212141	P19883	DB01666	Experimental	Experimental
COL4A3	2	14	0.00010992	0.00293506	0.00198805	16	0.250447	0.440717	Q01955			Status Not Available
GNRHR	2	14	5.685e-05	0.00195671	0.00194521	6	0.333692	-0.589006	P30968	DB00007; DB00014; DB00050; DB00106; DB00644; DB00666; DB01406; DB06699; DB06719; DB06785; DB06788; DB06825;DB00106;DB00007; DB00050; DB00106; DB11979	Approved;Withdrawn;Investigational	Withdrawn
RPE	2	14	0.00043011	0.00330195	0.00191798	29	0.536473	0.173662	Q96AT9			Status Not Available
GNAT1	2	14	0.00015903	0.00354653	0.0018831	58	0.614796	0.860859	P11488	DB02994; DB04315; DB04444	Experimental	Experimental
GNAT2	2	14	2.894e-05	0.00244589	0.00173591	58	0.474473	0.644787	P19087			Status Not Available
PDHB	2	14	5.114e-05	0.00354653	0.00168723	26	0.259954	1.31884	P11177	DB00119; DB00157;DB00119; DB00157;DB00119	Approved;Nutraceutical;Investigational	Nutraceutical
IDH1	2	14	0.00014163	0.00171212	0.00162395	26	0.142428	-0.172478	O75874	DB01727; DB03461	Experimental	Experimental
DLAT	2	14	0.00049546	0.00354653	0.00156296	26	0.399702	0.859142	P10515	DB00157;DB03758; DB03760;DB00157	Approved;Experimental;Nutraceutical	Nutraceutical
ME1	2	14	6.469e-05	0.00232359	0.00150637	26	0.359703	0.0871605	P48163	DB00157;DB03461;DB00157	Approved;Experimental;Nutraceutical	Nutraceutical
ME3	2	14	1.041e-05	0.0022013	0.001494	26	0.28797	0.0827947	Q16798	DB00157;DB03680;DB00157	Approved;Experimental;Nutraceutical	Nutraceutical
LDHB	2	14	1.33e-05	0.002079	0.00146962	26	0.614417	-0.618434	P07195	DB00157; DB09118; DB11638;DB02401; DB03940;DB00157;DB11638	Approved;Experimental;Nutraceutical;Investigational	Nutraceutical
ME2	2	14	2.17e-06	0.002079	0.00146176	26	0.302881	-0.0366236	P23368	DB00157;DB01677; DB03499; DB03589; DB03680;DB00157;DB01677	Approved;Experimental;Nutraceutical;Investigational	Nutraceutical
LDHC	2	14	7.84e-06	0.002079	0.00142715	26	0.573898	-0.500172	P07864	DB00157;DB00157	Approved;Nutraceutical	Nutraceutical
GNG10	2	14	0	0.00171212	0.00140418	58	0.253054	0.381926				Status Not Available
GNG11	2	14	0	0.00171212	0.00140157	58	0.250796	0.390374				Status Not Available
PHAX	2	14	1.26e-06	0.00171212	0.00130226	2	0.257933	-0.375737	Q9H814			Status Not Available
GLUD1	2	14	0.00010308	0.00354653	0.00114136	46	0.612013	1.12431	P00367	DB00142; DB00157; DB00756; DB11081;DB04137;DB00142; DB00157;DB00756	Approved;Experimental;Nutraceutical;Withdrawn	Withdrawn
NUPL2	2	14	3e-07	0.00171212	0.00111867	28	0.242864	-0.0858566	O15504			Status Not Available
GLUL	2	14	0.00036351	0.00317965	0.00078111	46	0.57438	1.18629	P15104	DB00130; DB00142;DB00130; DB00142;DB00130	Approved;Nutraceutical;Investigational	Nutraceutical
GMPR2	2	14	1.052e-05	0.00269047	0.00076821	17	0.249662	0.39411	Q9P2T1			Status Not Available
IMPDH2	2	14	6.215e-05	0.00256818	0.00073087	17	0.23343	0.168896	P12268	DB00157; DB00688; DB00811; DB01024;DB01033;DB03070; DB03948; DB04566;DB00157;DB00688; DB06103	Approved;Approved;Experimental;Nutraceutical;Investigational	Nutraceutical
CPS1	2	14	0.00027452	0.00305736	0.00067241	46	0.577481	0.761706	P31327	DB06775	Approved	Approved
ADSSL1	2	14	1.8e-07	0.00195671	0.00065138	17	0.12593	-0.0358868	Q8N142	DB00128;DB02109; DB03510; DB04137; DB04315; DB04418; DB04566;DB00128;DB05540	Approved;Experimental;Nutraceutical;Investigational	Nutraceutical
CAD	2	14	2.883e-05	0.00232359	0.00061432	46	0.570005	0.332585	P27708	DB00128;DB03459;DB00128	Approved;Experimental;Nutraceutical	Nutraceutical
IMPDH1	2	14	7.22e-06	0.002079	0.00059691	17	0.063605	0.0312966	P20839	DB00157; DB00688; DB00811; DB01024;DB01033;DB03948;DB00157;DB00688; DB06103	Approved;Approved;Experimental;Nutraceutical;Investigational	Nutraceutical
MTFMT	2	14	4.921e-05	0.00171212	0.00054748	39	0.595142	-0.524676	Q96DP5	DB00116	Nutraceutical	Nutraceutical
SUCLG2	2	14	0.00034719	0.00232359	0.00039742	26	0.264628	0.178201	Q96I99	DB00139;DB00139;DB12695	Approved;Nutraceutical;Investigational	Nutraceutical
DOK1	1	14	2.92e-06	0.00183441	0.0160129	1	0	-0.137728	Q99704			Status Not Available
ESRRG	1	14	3.16e-06	0.00244589	0.00766753	13	0	0.485074	P62508	DB00255; DB00675; DB00783; DB02659;DB06884; DB06902; DB06973; DB07485;DB00197;DB00197; DB00255; DB00783; DB04468	Approved;Experimental;Withdrawn;Investigational	Withdrawn
ANAPC16	1	14	0	0.00183441	0.00609194	5	0	-0.319949	Q96DE5			Status Not Available
ANAPC13	1	14	0	0.00171212	0.0056596	5	0	-0.395826	Q9BS18			Status Not Available
RPL15	1	14	0	0.00171212	0.00513257	4	0	-0.461847	P61313	DB02494; DB07374; DB08437	Experimental	Experimental
SKA2	1	14	8.1e-07	0.00171212	0.00512002	5	0	-0.496064	Q8WVK7			Status Not Available
MC4R	1	14	9e-08	0.00244589	0.00471662	3	0	0.138427	P32245			Status Not Available
COL4A5	1	14	9.976e-05	0.00476947	0.00448973	16	0	2.07188	P29400			Status Not Available
GPBAR1	1	14	2.02e-06	0.002079	0.00424203	3	0	-0.0689945	Q8TDU6	DB02659; DB03619; DB06777	Approved	Approved
ACVR2A	1	14	0.00029401	0.00317965	0.00423628	30	0.0370191	1.49616	P27037	DB12118	Investigational	Investigational
ADORA2A	1	14	1.86e-06	0.00183441	0.00416445	3	0	-0.181419	P29274	DB00201; DB00277; DB00358; DB00640; DB00651; DB00806; DB00824; DB01303; DB01412; DB04932; DB06213;DB08770;DB00640; DB00806; DB00824; DB01412; DB04853; DB04932; DB05009; DB05191	Approved;Experimental;Investigational	Approved
MC3R	1	14	8.16e-06	0.002079	0.00409367	3	0	-0.0717011	P41968			Status Not Available
COL5A2	1	14	2.246e-05	0.00366883	0.00386553	16	0	1.23132	P05997			Status Not Available
PSMB6	1	14	0	0.00171212	0.00346572	23	0	-0.640772	P28072	DB08515	Experimental	Experimental
POLD4	1	14	2.7e-07	0.00183441	0.00333003	12	0	-0.119142	Q9HCU8			Status Not Available
ACVR2B	1	14	0.00012673	0.00317965	0.00325856	30	0	1.51075	Q13705			Status Not Available
ITGA11	1	14	6.9e-07	0.002079	0.00297251	16	0	0.00139002	Q9UKX5			Status Not Available
BMP7	1	14	2.199e-05	0.00269047	0.00294405	30	0	1.10583	P18075			Status Not Available
COL6A3	1	14	0.00013162	0.00330195	0.00288877	16	0.034188	0.996534	P12111			Status Not Available
RPA4	1	14	2.762e-05	0.00171212	0.00252739	12	0	-0.255615	Q13156			Status Not Available
PFKL	1	14	5.19e-06	0.00281277	0.00241571	29	0	0.948894	P17858			Status Not Available
NPFFR1	1	14	5e-08	0.00171212	0.00236756	6	0	-0.469533	Q9GZQ6			Status Not Available
GAPDHS	1	14	4.48e-06	0.0022013	0.00207412	29	0	0.212255	O14556	DB00157; DB01593; DB11638;DB02205; DB03331; DB04477;DB00157;DB11638	Approved;Experimental;Nutraceutical;Investigational	Nutraceutical
ALDOC	1	14	7.2e-07	0.00232359	0.0020465	29	0	0.483801	P09972			Status Not Available
SRSF6	1	14	1.74e-06	0.002079	0.00199194	2	0	-0.0340332	Q13247			Status Not Available
COL4A1	1	14	8.249e-05	0.00269047	0.00196728	16	0	0.598114	P02462			Status Not Available
COPG2	1	14	1.8e-07	0.00232359	0.00196188	32	0	0.993808	Q9UBF2			Status Not Available
ALDOB	1	14	1.93e-06	0.0022013	0.00192842	29	0	0.380189	P05062	DB02512; DB02515;DB04326	Experimental;Investigational	Investigational
TKTL2	1	14	1.192e-05	0.00269047	0.00189232	29	0	0.792897	Q9H0I9			Status Not Available
COL6A1	1	14	5.026e-05	0.00391342	0.00188576	16	0	1.53898	P12109			Status Not Available
FBP2	1	14	3.633e-05	0.00269047	0.00182818	29	0	0.712813	O00757			Status Not Available
COPZ2	1	14	1.3e-07	0.00183441	0.00182272	32	0	0.421387	Q9P299			Status Not Available
COL7A1	1	14	0.00013865	0.00232359	0.00178283	16	0	0.243216	Q02388			Status Not Available
EIF3C	1	14	0.00022845	0.00269047	0.00168675	36	0.0493238	0.912914	Q99613			Status Not Available
COL4A6	1	14	6.3e-07	0.00269047	0.00137273	16	0	0.613492	Q14031			Status Not Available
COL4A4	1	14	1.61e-06	0.00195671	0.00128601	16	0	0.059786	P53420			Status Not Available
COL4A2	1	14	3.92e-06	0.00269047	0.00113938	16	0	0.631082	P08572			Status Not Available
POLR3K	1	14	6e-08	0.00183441	0.00103644	7	0	-0.137735	Q9Y2Y1			Status Not Available
COL16A1	1	14	1.42e-06	0.00256818	0.00095639	16	0	0.54203	Q07092			Status Not Available
COL15A1	1	14	4e-08	0.00244589	0.00092042	16	0	0.456497	P39059			Status Not Available
GTF3C3	1	14	2.169e-05	0.00183441	0.00085312	7	0	-0.189188	Q9Y5Q9			Status Not Available
NDUFB6	1	14	1.736e-05	0.00281277	3.843e-05	14	0	0.00603519	O95139	DB00157;DB00157	Approved;Nutraceutical	Nutraceutical
MT-ND1	1	14	2.1e-07	0.00244589	2.734e-05	14	0	-0.21157				Status Not Available
NDUFB8	1	14	0	0.00171212	2.507e-05	14	0	-0.637718	O95169	DB00157;DB00157	Approved;Nutraceutical	Nutraceutical
MT-ND4	1	14	0	0.002079	2.427e-05	14	0	-0.394892				Status Not Available
MT-ND5	1	14	2.4e-07	0.0022013	2.424e-05	14	0	-0.364943				Status Not Available
MT-ND3	1	14	0	0.00195671	2.277e-05	14	0	-0.493016				Status Not Available
MT-ND2	1	14	2.7e-07	0.00195671	2.273e-05	14	0	-0.49869				Status Not Available
DECR1	7	13	0.00407898	0.00366883	0.00705401	173	0.875239	2.81984	Q16698	DB03461; DB08605	Experimental	Experimental
LIPC	5	13	0.00064755	0.00391342	0.00332259	42	0.112359	2.56177	P11150			Status Not Available
FZD1	5	13	0.00133821	0.00452489	0.00256868	33	0.0852801	2.61621	Q9UP38			Status Not Available
STUB1	4	13	0.0005132	0.00550324	0.0243311	62	0.851608	0.878706	Q9UNE7			Status Not Available
FOXO4	4	13	0.00051339	0.0022013	0.0200546	24	0.829243	-0.707821	P98177			Status Not Available
COPS5	4	13	0.00021471	0.00305736	0.0168907	142	0.814066	0.630292	Q92905			Status Not Available
FOXO3	4	13	0.00014315	0.002079	0.0166131	24	0.879405	-0.84667	O43524			Status Not Available
RETN	4	13	2.018e-05	0.0022013	0.0137584	71	0.82023	0.656505	Q9HD89			Status Not Available
RUNX2	4	13	0.00078929	0.00293506	0.0134085	69	0.907043	-0.0919558	Q13950			Status Not Available
PPP2R4	4	13	0.00320372	0.00599242	0.0133348	66	0.87354	0.297434	Q15257			Status Not Available
PTPN13	4	13	0.00123105	0.00317965	0.0118007	189	0.8013	2.13883	Q12923			Status Not Available
MLLT4	4	13	0.00477362	0.00391342	0.0111832	143	0.87086	0.469904				Status Not Available
SOD1	4	13	8.98e-05	0.00256818	0.0107403	62	0.807232	0.24537	P00441	DB00668; DB00988; DB01064; DB01593;DB01629; DB03382;DB05025	Approved;Experimental;Investigational	Approved
NCAM1	4	13	0.00134241	0.00354653	0.0100583	116	0.846868	1.06383	P13591			Status Not Available
MAP3K11	4	13	0.0002995	0.00293506	0.00951314	132	0.802067	0.192494	Q16584			Status Not Available
CANX	4	13	0.00744666	0.00599242	0.00778811	101	0.905773	0.568879	P27824	DB00025; DB00031; DB11093; DB11348;DB00025	Approved;Investigational	Approved
NPPA	4	13	0.00060067	0.00269047	0.00773896	69	0.860986	-0.398275	P01160			Status Not Available
PPP3CA	4	13	0.00018707	0.00379112	0.00767706	98	0.823061	1.27031	Q08209	DB08231	Experimental	Experimental
TLR9	4	13	0.00045277	0.00330195	0.00618437	82	0.815829	0.212154	Q9NR96	DB00608; DB01611;DB05463; DB05475; DB05530	Approved;Investigational	Approved
PPIA	4	13	0.00404987	0.00403571	0.00616181	98	0.859288	-0.0208785	P62937	DB00091; DB00172; DB09130; DB11638;DB01742; DB02419; DB03393;DB00172;DB00091; DB11638	Approved;Experimental;Nutraceutical;Investigational	Nutraceutical
FLNA	4	13	0.00022041	0.00305736	0.00593243	16	0.850527	-0.811631	P21333	DB11638;DB11638	Approved;Investigational	Approved
ERBB3	3	13	0.00262671	0.00354653	0.0265021	97	0.703057	1.71092	P21860			Status Not Available
ERBB4	3	13	0.00067347	0.0042803	0.0263445	97	0.792527	1.66313	Q15303	DB08916; DB12267	Approved	Approved
DNM2	3	13	0.00060943	0.00256818	0.0194089	1	0.709924	-0.327105	P50570			Status Not Available
UBE3A	3	13	0.00014599	0.00256818	0.0179669	19	0.692176	0.538964	Q05086			Status Not Available
RRAS	3	13	0.00057207	0.00440259	0.0171852	73	0.774202	1.19784	P10301			Status Not Available
PIP5K1C	3	13	0.00066531	0.00452489	0.0161881	43	0.695147	1.07354	O60331			Status Not Available
ANGPT2	3	13	0.00013859	0.00195671	0.0157263	72	0.714934	0.0859772	O15123			Status Not Available
EPHB2	3	13	5.827e-05	0.00256818	0.0157215	1	0.691408	-0.26883	P29323	DB04395	Experimental	Experimental
DNM1	3	13	9.209e-05	0.00232359	0.0155619	1	0.719197	-0.423769	Q05193			Status Not Available
PARK2	3	13	0.00142828	0.00403571	0.0151503	19	0.694497	1.32846	O60260			Status Not Available
UBE2D1	3	13	9.242e-05	0.002079	0.0145425	19	0.732064	0.0717223	P51668			Status Not Available
PIAS1	3	13	0.00014883	0.00281277	0.0143602	77	0.757598	0.119119	O75925			Status Not Available
FER	3	13	1.177e-05	0.00158983	0.0132613	67	0.740978	-0.484133	P16591			Status Not Available
APOE	3	13	0.00336288	0.00611471	0.013185	42	0.704367	1.85471	P02649	DB00062; DB01593; DB09130	Approved	Approved
CUL4A	3	13	0.00076337	0.00256818	0.0118873	134	0.675494	1.20392	Q13619			Status Not Available
PFN1	3	13	0.00188877	0.00330195	0.0117993	50	0.697943	0.542738	P07737	DB11638;DB07908;DB11638	Approved;Experimental;Investigational	Approved
BDNF	3	13	0.00076187	0.00354653	0.0113302	87	0.782261	1.5162	P23560	DB09130; DB09301;DB09301;DB05047;DB05047	Approved;Nutraceutical;Illicit;Investigational	Illicit
USP1	3	13	0.00064041	0.00256818	0.0112637	25	0.743455	-0.669716	O94782			Status Not Available
FIGF	3	13	0	0.00183441	0.0110802	72	0.717554	0.0181176				Status Not Available
NFATC1	3	13	5.027e-05	0.00269047	0.0108072	98	0.726677	0.876832	O95644	DB00852	Approved	Approved
ADAM17	3	13	0.00078972	0.00354653	0.010787	49	0.764004	0.206989	P78536	DB06943; DB07079; DB07121; DB07145; DB07147; DB07189; DB07233; DB07964	Experimental	Experimental
NOS1	3	13	8.517e-05	0.00342424	0.0103455	46	0.720634	0.88675	P29475	DB00155; DB01942; DB03147; DB03247; DB09241;DB01821; DB01942; DB01997; DB02027; DB02044; DB02077; DB02143; DB02644; DB02727; DB02991; DB03144; DB03449; DB03461; DB03707; DB03710; DB03892; DB04223; DB08018; DB08019;DB00155;DB00155; DB04223; DB06096; DB09241	Approved;Experimental;Nutraceutical;Investigational	Nutraceutical
RASGRF1	3	13	1.392e-05	0.0022013	0.00855775	44	0.791615	0.16714	Q13972			Status Not Available
NFATC3	3	13	4.534e-05	0.0022013	0.0082326	98	0.637554	0.834004	Q12968			Status Not Available
MMP7	3	13	0.00090157	0.002079	0.00797099	11	0.683679	-0.333589	P09237	DB00786;DB08170; DB08489; DB08493;DB00786	Approved;Experimental;Investigational	Approved
PPP3R1	3	13	0.00017014	0.00281277	0.00702741	98	0.775796	0.988251	P63098	DB08231;DB11693	Experimental;Investigational	Investigational
PARP4	3	13	7.07e-06	0.002079	0.00700678	44	0.703829	0.18417	Q9UKK3			Status Not Available
IRF8	3	13	0.00143974	0.00403571	0.00698814	34	0.796537	-0.222149	Q02556			Status Not Available
KLHL21	3	13	3.69e-06	0.00183441	0.00691767	44	0.728897	-0.178086	Q9UJP4			Status Not Available
FKBP1A	3	13	0.00096231	0.00244589	0.00639862	24	0.798877	-0.557193	P62942	DB00337; DB00864; DB00877;DB01712; DB01723; DB01951; DB02311; DB02888; DB03338; DB03621; DB04012; DB04094; DB08231; DB08520; DB08597;DB00337; DB00864; DB00877; DB05814	Approved;Experimental;Investigational	Approved
GP1BA	3	13	0.00116577	0.00269047	0.00622736	11	0.636134	0.181363	P07359	DB05202; DB05391	Investigational	Investigational
PPP3CB	3	13	5.16e-05	0.00244589	0.00622454	98	0.727726	0.9481	P16298			Status Not Available
PPP3CC	3	13	7.31e-06	0.00195671	0.00570394	98	0.636746	0.814598	P48454			Status Not Available
ITGAL	3	13	0.00014519	0.00269047	0.00550246	61	0.697112	0.876725	P20701	DB00095; DB00098; DB00227; DB00641; DB11611;DB02177; DB03932; DB04724; DB06972; DB07486;DB00095; DB00227	Approved;Experimental;Investigational	Approved
FURIN	3	13	0.00094778	0.00366883	0.00535254	11	0.637299	0.493233	P09958	DB04951;DB03600;DB04951	Approved;Experimental;Investigational	Approved
LIPE	3	13	0.00235061	0.00256818	0.00520281	42	0.714877	-0.371318	Q05469			Status Not Available
POLB	3	13	0.00067874	0.00232359	0.005152	12	0.667749	-0.709313	P06746	DB00987; DB01592;DB03222; DB07479;DB00987	Approved;Experimental;Investigational	Approved
CD14	3	13	0.00071246	0.00330195	0.00509594	47	0.707586	0.382152	P08571			Status Not Available
GNA12	3	13	0.00051978	0.00256818	0.00435054	6	0.733769	-0.810379	Q03113			Status Not Available
SP100	3	13	7.035e-05	0.0022013	0.00432635	34	0.720832	-0.675284	P23497			Status Not Available
IRF6	3	13	7.719e-05	0.00293506	0.00426282	34	0.652142	0.035418	O14896			Status Not Available
AKAP5	3	13	0.0001222	0.00244589	0.00418885	80	0.724381	0.635741	P24588			Status Not Available
LCAT	3	13	0.00120051	0.00293506	0.00336321	42	0.641725	0.250479	P04180			Status Not Available
ITGAD	3	13	5.868e-05	0.002079	0.00331761	61	0.677676	0.0583865	Q13349			Status Not Available
PROCR	3	13	0.00019629	0.00158983	0.00296118	11	0.745864	-0.640156	Q9UNN8	DB00055;DB04327;DB00055;DB00055	Approved;Experimental;Withdrawn;Investigational	Withdrawn
NFIX	3	13	0.00032776	0.00269047	0.00125063	7	0.63911	-0.51673	Q14938			Status Not Available
EFNB1	2	13	0.00017066	0.00317965	0.0216236	1	0.456375	0.123757	P98172			Status Not Available
EFNB2	2	13	0.00011972	0.00281277	0.0191783	1	0.442989	0.0161326	P52799			Status Not Available
PDGFRA	2	13	3.881e-05	0.002079	0.0190064	1	0.549337	-0.315126	P16234	DB00102; DB00619; DB01268; DB06043; DB06589; DB06595; DB08896; DB08901;DB00102; DB01268; DB05146; DB12742	Approved;Investigational	Approved
GRB7	2	13	9.54e-06	0.0022013	0.0180577	1	0.396104	-0.142879	Q14451			Status Not Available
PAG1	2	13	2.29e-06	0.00158983	0.0175593	1	0.283174	-0.31872	Q9NWQ8			Status Not Available
BLK	2	13	1.38e-06	0.00171212	0.0161109	1	0.13394	-0.189414	P51451			Status Not Available
NCK2	2	13	8.4e-07	0.00232359	0.0155728	1	0.289109	-0.00231396	O43639			Status Not Available
WASL	2	13	0.00027067	0.00342424	0.0154877	50	0.524907	1.33824	O00401			Status Not Available
IL6ST	2	13	3.08e-06	0.00269047	0.0153488	9	0.16552	0.621321	P40189			Status Not Available
NEDD8	2	13	5.81e-06	0.00256818	0.0150429	35	0.469194	0.93256	Q15843			Status Not Available
LIF	2	13	0.00022299	0.00232359	0.0145911	9	0.424405	-0.0289528	P15018			Status Not Available
AMPH	2	13	0.00053516	0.00269047	0.0145518	1	0.615606	-0.27991	P49418			Status Not Available
GIT2	2	13	7.2e-07	0.00158983	0.013481	1	0.28568	-0.310515	Q14161			Status Not Available
ELK1	2	13	3.081e-05	0.002079	0.0133615	15	0.420063	0.48633	P19419			Status Not Available
TNFAIP3	2	13	4.5e-07	0.00195671	0.0128493	10	0.213248	0.0564738	P21580			Status Not Available
GIT1	2	13	0.00031549	0.00244589	0.0126701	1	0.538418	-0.234453	Q9Y2X7			Status Not Available
PIP4K2A	2	13	0.0010921	0.00391342	0.0124061	43	0.60949	0.88363	P48426			Status Not Available
CNTF	2	13	0.00151391	0.00305736	0.0120738	9	0.523249	0.0701188	P26441			Status Not Available
IL11	2	13	0.00034943	0.00281277	0.0120378	9	0.129026	0.334428	P20809			Status Not Available
DVL3	2	13	0.00037672	0.00379112	0.0119607	33	0.390811	1.24048	Q92997			Status Not Available
CARD11	2	13	0	0.00158983	0.01149	10	0.267345	-0.134327	Q9BXL7			Status Not Available
IFNA1	2	13	6.39e-05	0.00256818	0.0109268	9	0.532979	0.00395343	P01562			Status Not Available
IL10RA	2	13	0.00058242	0.00244589	0.0108252	9	0.274899	0.0734712	Q13651			Status Not Available
AKT1S1	2	13	8.2e-07	0.00171212	0.0107912	24	0.119076	0.335073	Q96B36			Status Not Available
FAS	2	13	3.95e-06	0.00183441	0.0107042	10	0.5355	-0.284815	P25445			Status Not Available
CD2	2	13	8.211e-05	0.00256818	0.0104946	1	0.411796	-0.117605	P06729	DB00092;DB00092;DB00092	Approved;Withdrawn;Investigational	Withdrawn
RPS6KA2	2	13	0.00032537	0.00232359	0.0103386	15	0.49794	0.395059	Q15349			Status Not Available
SIN3B	2	13	3.45e-06	0.00232359	0.0102524	22	0.464214	0.428381	O75182			Status Not Available
SYNJ1	2	13	0.00041536	0.004158	0.00998055	43	0.518507	1.75035	O43426			Status Not Available
PPARD	2	13	9.553e-05	0.0022013	0.00976025	13	0.248962	0.0841	Q03181	DB00132; DB00159; DB00313; DB00374; DB00412; DB00605; DB01039; DB01132; DB01393; DB04224; DB09006; DB09462;DB02746; DB03338; DB04801; DB07070; DB07691; DB07724; DB08078;DB00132; DB00159;DB00197;DB00197; DB00313; DB00374; DB00412; DB01132; DB05187; DB05188; DB05416; DB09462	Approved;Experimental;Nutraceutical;Withdrawn;Investigational	Withdrawn
MMP14	2	13	0.00051147	0.00293506	0.0097125	11	0.482623	0.562656	P50281	DB00786;DB00786	Approved;Investigational	Approved
DVL2	2	13	0.00043459	0.004158	0.00970369	33	0.243757	1.89979	O14641			Status Not Available
PI4K2A	2	13	0.00010561	0.00366883	0.00965221	43	0.518488	1.38971	Q9BTU6			Status Not Available
PLCD1	2	13	0.00076102	0.00464718	0.00903541	43	0.502849	2.35079	P51178	DB03401; DB03956	Experimental	Experimental
LRP6	2	13	0.00039479	0.00342424	0.00892197	33	0.302038	1.19944	O75581			Status Not Available
WNT3A	2	13	0.00065683	0.00550324	0.00889135	33	0.390949	2.38982	P56704			Status Not Available
DVL1	2	13	0.00298106	0.00452489	0.00888356	33	0.313516	1.9387	O14640			Status Not Available
OSM	2	13	0.00022669	0.00244589	0.00881711	9	0.256153	0.0270672	P13725			Status Not Available
SPHK1	2	13	0.00187158	0.00305736	0.0087925	51	0.519562	0.383696	Q9NYA1			Status Not Available
INPP5B	2	13	4.7e-06	0.00171212	0.00860011	43	0.458637	-0.245293	P32019	DB03158	Experimental	Experimental
LPL	2	13	0.00223592	0.00587012	0.00849597	42	0.577247	2.42724	P06858	DB06439;DB06439	Approved;Investigational	Approved
CSF3	2	13	8.532e-05	0.00232359	0.00849135	9	0.184069	0.119611	P09919			Status Not Available
TGFB2	2	13	9.625e-05	0.00183441	0.00839484	11	0.58757	-0.315674	P61812			Status Not Available
EDNRA	2	13	5.094e-05	0.00195671	0.00824678	6	0.564489	-0.725909	P25101	DB00559; DB00945; DB06268; DB06403; DB08932;DB04674;DB06268;DB00559; DB04883; DB05290; DB05367; DB06268; DB06403; DB12548	Approved;Experimental;Withdrawn;Investigational	Withdrawn
PI4KB	2	13	0.00010164	0.00330195	0.00784789	43	0.604327	0.821006	Q9UBF8			Status Not Available
SAP18	2	13	0.00141145	0.00232359	0.00776633	22	0.616268	0.085319	O00422			Status Not Available
MYLK	2	13	0.00274382	0.00452489	0.00774119	38	0.602642	1.10132	Q15746			Status Not Available
POLI	2	13	0.00130549	0.00256818	0.00672708	7	0.582545	-0.583882	Q9UNA4			Status Not Available
MXD1	2	13	4.183e-05	0.00183441	0.00661163	22	0.487997	0.0751304	Q05195			Status Not Available
APOC3	2	13	9.276e-05	0.00330195	0.00657576	42	0.552597	0.951223	P02656	DB09130	Approved	Approved
MMP3	2	13	0.00030806	0.00256818	0.00638659	11	0.356077	0.334233	P08254	DB00786;DB01877; DB01996; DB02090; DB02350; DB02367; DB02449; DB02697; DB03033; DB03368; DB04140; DB04232; DB04416; DB07390; DB07986; DB07987; DB07988; DB08029; DB08030; DB08271; DB08507; DB08643;DB00786	Approved;Experimental;Investigational	Approved
IRAK3	2	13	9e-08	0.0022013	0.00621727	47	0.377233	0.819883	Q9Y616			Status Not Available
DDB2	2	13	3.966e-05	0.00195671	0.00588159	7	0.602282	-0.612896	Q92466			Status Not Available
UBTF	2	13	4.211e-05	0.00293506	0.00584315	7	0.306244	0.148381	P17480			Status Not Available
AP2B1	2	13	0.00031427	0.00269047	0.00562942	32	0.595387	0.0497465	P63010			Status Not Available
APOA2	2	13	0.00026809	0.00342424	0.00561959	42	0.586026	0.909697	P02652	DB01593; DB09130	Approved	Approved
HCRTR1	2	13	1.3e-07	0.00158983	0.0055995	6	0.494581	-0.793866	O43613	DB09034	Approved	Approved
TLR1	2	13	0.00019023	0.00232359	0.00540685	47	0.552208	0.421458	Q15399			Status Not Available
APOA5	2	13	1.089e-05	0.00195671	0.00535239	42	0.538314	-0.0555249	Q6Q788			Status Not Available
RANBP2	2	13	0.00063926	0.00330195	0.0053062	77	0.602023	0.306223	P49792			Status Not Available
PIK3C2G	2	13	2.376e-05	0.002079	0.00496795	43	0.387061	0.353451	O75747			Status Not Available
PI4KA	2	13	2.277e-05	0.00269047	0.00483441	43	0.451265	0.808108	P42356			Status Not Available
HTR1A	2	13	0.00016903	0.002079	0.00458726	3	0.248493	-0.223274	P08908	DB00216; DB00246; DB00247; DB00248; DB00268; DB00315; DB00321; DB00334; DB00363; DB00408; DB00413; DB00458; DB00477; DB00490; DB00540; DB00543; DB00571; DB00589; DB00656; DB00669; DB00696; DB00714; DB00726; DB00734; DB00866; DB00904; DB00952; DB00960; DB00988; DB01142; DB01149; DB01151; DB01186; DB01200; DB01224; DB01238; DB01267; DB01359; DB01392; DB01614; DB01616; DB01618; DB01621; DB01622; DB0…	Approved;Approved;Approved;Illicit;Withdrawn;Investigational;Investigational	Withdrawn
PTGER4	2	13	0	0.00183441	0.00456396	3	0.124917	-0.238589	P35408	DB00917; DB00929; DB09211;DB09211	Approved;Investigational	Approved
PIP5K1A	2	13	3.53e-06	0.00195671	0.00444762	43	0.321547	0.35956	Q99755			Status Not Available
FAU	2	13	0.00013877	0.00232359	0.00413344	4	0.555054	-0.668791	P35544			Status Not Available
OPRL1	2	13	6.9e-07	0.00171212	0.00407843	3	0.406228	-0.465486	P41146	DB00921;DB00921; DB01497;DB00921; DB05492	Approved;Illicit;Investigational	Illicit
F2RL1	2	13	1.773e-05	0.002079	0.00392986	6	0.533965	-0.730566	P55085			Status Not Available
COL2A1	2	13	0.00011606	0.00269047	0.00390781	16	0.14512	0.407951	P02458	DB00048;DB00048	Approved;Investigational	Approved
INPP5E	2	13	9.9e-07	0.00171212	0.00384265	43	0.244768	0.194261	Q9NRR6			Status Not Available
OPRK1	2	13	0.00046062	0.00232359	0.00383231	3	0.336765	-0.284008	P41145	DB00193; DB00295; DB00318; DB00321; DB00327; DB00370; DB00396; DB00454; DB00497; DB00514; DB00611; DB00647; DB00652; DB00704; DB00708; DB00813; DB00825; DB00836; DB00844; DB00854; DB00899; DB00921; DB01183; DB01209; DB01221; DB01452; DB06148; DB06204; DB06274; DB06738; DB06800; DB09272; DB09396; DB11691;DB01439; DB01565;DB00318; DB00327; DB00497; DB00611; DB00647; DB00813; DB00921; DB01439; DB014…	Approved;Experimental;Illicit;Withdrawn;Investigational	Withdrawn
CETP	2	13	0	0.00183441	0.00381661	42	0.210657	0.338743	P11597			Status Not Available
PIK3C2A	2	13	1.78e-06	0.00171212	0.00381637	43	0.255421	0.201049	O00443			Status Not Available
RANBP1	2	13	0.00082367	0.00305736	0.00375104	28	0.470949	0.0973342	P43487	DB09130;DB12695	Approved;Investigational	Approved
LPA	2	13	3.324e-05	0.00195671	0.00369675	42	0.41116	0.213057	P08519	DB00513;DB00513	Approved;Investigational	Approved
PIP5K1B	2	13	0.00023504	0.00366883	0.00365573	43	0.242113	2.29377	O14986			Status Not Available
MTTP	2	13	0.00105036	0.00330195	0.00341702	42	0.592438	0.448481	P55157	DB01094; DB08827;DB04852	Approved;Investigational	Approved
F2RL2	2	13	1.35e-06	0.00171212	0.00339715	6	0.364018	-0.6715	O00254			Status Not Available
CCL17	2	13	4.13e-05	0.0022013	0.00328781	21	0.266245	-0.183495	Q92583			Status Not Available
LAMC3	2	13	0	0.00158983	0.00323136	16	0.131555	-0.330894	Q9Y6N6			Status Not Available
GSPT2	2	13	3.19e-06	0.002079	0.00321209	4	0.22243	-0.480589	Q8IYD1			Status Not Available
ALOX5	2	13	0.00065339	0.00489177	0.00305603	41	0.450934	2.27696	P09917	DB00163; DB00179; DB00233; DB00244; DB00471; DB00586; DB00711; DB00744; DB00795; DB00939; DB01014; DB01017; DB02709; DB11994;DB02709; DB13174;DB00163; DB01892;DB00744;DB00179; DB00711; DB00744; DB01014; DB01017; DB02709; DB04725; DB05431; DB11994	Approved;Experimental;Nutraceutical;Withdrawn;Investigational	Withdrawn
OXER1	2	13	3.06e-05	0.002079	0.00304103	3	0.207367	-0.186833	Q8TDS5			Status Not Available
F12	2	13	3.051e-05	0.0022013	0.00301161	11	0.234062	0.337769	P00748	DB01593; DB06404; DB06689; DB09228; DB12598;DB12598	Approved;Investigational	Approved
PRKAR2A	2	13	0.00037351	0.00330195	0.00281035	80	0.542592	2.42426	P13861	DB05798	Investigational	Investigational
CEP72	2	13	1.7e-07	0.00158983	0.00279004	18	0.142134	-0.531159	Q9P209			Status Not Available
SUPT5H	2	13	0.00077162	0.00281277	0.00275206	7	0.375112	-0.120967	O00267			Status Not Available
ERCC8	2	13	3.71e-06	0.0022013	0.00272516	134	0.534404	-0.00021378	Q13216			Status Not Available
F9	2	13	0.00017987	0.00244589	0.00272369	11	0.0596104	0.813001	P00740	DB00025; DB00170; DB13150; DB13192; DB13923;DB00170;DB00025; DB05131; DB13923	Approved;Nutraceutical;Investigational	Nutraceutical
TFPI	2	13	0.0005124	0.0022013	0.00270577	11	0.384658	0.189613	P10646	DB00036; DB06779	Approved	Approved
HNRNPM	2	13	2.72e-06	0.002079	0.00270113	2	0.221573	-0.148487	P52272			Status Not Available
TAF1A	2	13	6.775e-05	0.00269047	0.00268216	7	0.146789	0.179368	Q15573			Status Not Available
PSMB8	2	13	0.00075758	0.00232359	0.00267409	23	0.273652	-0.776801	P28062	DB08889	Approved	Approved
TAF1C	2	13	0.00015111	0.00269047	0.00256506	7	0.0901205	0.203616	Q15572			Status Not Available
SMPD2	2	13	0.0010132	0.00293506	0.0025457	51	0.31972	0.819107	O60906			Status Not Available
AP1S1	2	13	8.177e-05	0.00354653	0.00253859	32	0.495587	0.583269	P61966			Status Not Available
LMP2	2	13	0.00048168	0.002079	0.00247895	23	0.208706	-0.959556				Status Not Available
WNT1	2	13	0.00057403	0.00317965	0.00234586	33	0.0513733	1.27986	P04628			Status Not Available
PROC	2	13	0.00062777	0.00195671	0.00222331	11	0.221532	0.280251	P04070	DB00170; DB00464; DB09131; DB13149;DB00170	Approved;Nutraceutical	Nutraceutical
TAF1B	2	13	0.00025741	0.00232359	0.00221284	7	0.102044	-0.00392338	Q53T94			Status Not Available
RRN3	2	13	0.00027907	0.00183441	0.0019293	7	0.216191	-0.457221	Q9NYV6			Status Not Available
G6PD	2	13	6.78e-05	0.00244589	0.00189948	29	0.202432	0.317489	P11413	DB03085; DB11638;DB03461;DB03085; DB05107; DB11638	Approved;Experimental;Investigational	Approved
FZD8	2	13	0.00074149	0.0042803	0.00187349	33	0.0584819	2.38375	Q9H461			Status Not Available
COL17A1	2	13	0.00019551	0.00269047	0.00179014	16	0.208858	0.368551	Q9UMD9			Status Not Available
SMPD1	2	13	0.00077352	0.00330195	0.00174574	51	0.303006	1.10554	P17405	DB00381; DB00477; DB01151	Approved	Approved
EIF3A	2	13	1.451e-05	0.0022013	0.00159881	36	0.0525323	0.595835	Q14152			Status Not Available
PGD	2	13	1.8e-07	0.0022013	0.0015545	29	0.250785	0.155466	P52209	DB00789; DB00851; DB00920;DB02076; DB03962;DB00851	Approved;Experimental;Investigational	Approved
RPIA	2	13	5.398e-05	0.00244589	0.00148882	29	0.143238	0.357242	P49247	DB01756	Experimental	Experimental
EIF3L	2	13	1.02e-06	0.00195671	0.00148081	36	0.242877	0.142305	Q9Y262			Status Not Available
EIF3K	2	13	0	0.00195671	0.00142519	36	0.117496	0.378347	Q9UBQ5			Status Not Available
MED13	2	13	7.3e-06	0.00171212	0.00139634	40	0.0978391	-0.712878	Q9UHV7			Status Not Available
HSD3B1	2	13	0.00084647	0.00391342	0.0013207	8	0.245635	0.56517	P14060	DB00157; DB00741; DB01108;DB01536;DB00157;DB01536;DB01108;DB01108	Approved;Experimental;Nutraceutical;Illicit;Withdrawn;Investigational	Withdrawn
EIF3M	2	13	2.591e-05	0.00171212	0.00112065	36	0.153119	0.0230217	Q7L2H7			Status Not Available
WNT3	2	13	9.546e-05	0.00244589	0.00111263	33	0.0526051	0.707275	P56703			Status Not Available
WNT5A	2	13	0.00012945	0.00269047	0.00102524	33	0.148448	0.895242	P41221			Status Not Available
ENTPD8	2	13	5.34e-06	0.002079	0.00096772	17	0.214444	0.0406469	Q5MY95			Status Not Available
SMPD3	2	13	0.00022046	0.00256818	0.00092152	51	0.0913974	0.91719	Q9NY59	DB00144;DB00144	Approved;Nutraceutical	Nutraceutical
PPAP2A	2	13	0.00042541	0.00391342	0.00089579	51	0.525681	1.04801				Status Not Available
SRD5A2	2	13	7.954e-05	0.00256818	0.00084548	8	0.265915	-0.00316417	P31213	DB00548; DB01126; DB01216;DB00421;DB01126	Approved;Approved;Investigational	Approved
ALDH18A1	2	13	3.773e-05	0.00317965	0.00078515	46	0.595579	1.2608	P54886	DB00142;DB00142	Approved;Nutraceutical	Nutraceutical
TMEM48	2	13	0.00074821	0.00232359	0.00070153	28	0.541364	-0.33267				Status Not Available
NARS2	2	13	0.00021671	0.00183441	0.00066217	31	0.353491	-0.696906	Q96I59	DB00174;DB00174;DB00174	Approved;Nutraceutical;Investigational	Nutraceutical
UGT2B15	2	13	2.304e-05	0.00269047	0.00065164	8	0.0551889	0.299932	P54855			Status Not Available
GLS2	2	13	0.00058871	0.00281277	0.0006178	46	0.585268	0.776176	Q9UI32	DB00142;DB00142	Approved;Nutraceutical	Nutraceutical
GMPR	2	13	1.229e-05	0.00183441	0.00061582	17	0.244775	-0.197496	P36959	DB01972	Experimental	Experimental
GLS	2	13	9.113e-05	0.00232359	0.00060599	46	0.535569	0.545094	O94925	DB00142;DB00142	Approved;Nutraceutical	Nutraceutical
CYP2D6	2	13	1.077e-05	0.00317965	0.00055388	8	0.178725	0.479066	P10635	DB01267; DB11994;DB11994	Approved;Investigational	Approved
SULT1E1	2	13	8.643e-05	0.00281277	0.00053558	8	0.229346	0.207846	P49888	DB01176;DB01812; DB02902; DB03346	Approved;Experimental	Approved
AMPD1	2	13	5e-06	0.00195671	0.00048582	17	0.118729	0.0235624	P23109			Status Not Available
HSD17B1	2	13	6.184e-05	0.00195671	0.00043305	8	0.106725	-0.249671	P14061	DB00157; DB01708; DB02187;DB01536; DB01561; DB02323; DB03461;DB00157; DB01708;DB01536; DB01561; DB02901	Approved;Experimental;Nutraceutical;Illicit	Illicit
ASAH1	2	13	0.00048932	0.00342424	0.00040645	51	0.0998548	1.59662	Q13510			Status Not Available
PPAP2B	2	13	8.91e-05	0.00256818	0.00040195	51	0.24637	0.685899				Status Not Available
GBA	2	13	0.00249652	0.00342424	0.00032546	51	0.313677	1.02853	P04062	DB06720;DB03740; DB08283;DB03106; DB06720	Approved;Experimental;Investigational	Approved
ETFA	2	13	0.00023664	0.00403571	0.00023432	27	0.594929	0.486016	P13804			Status Not Available
ETFB	2	13	0.00013251	0.00256818	0.00014865	14	0.506542	-0.905371	P38117			Status Not Available
ETFDH	2	13	4.032e-05	0.00183441	0.00010698	14	0.370949	-0.915065	Q16134	DB04141	Experimental	Experimental
DAPP1	1	13	0	0.00158983	0.0147098	1	0	-0.160008	Q9UN19	DB01863	Experimental	Experimental
IL12RB2	1	13	1.8e-07	0.00183441	0.0117421	9	0	0.174484	Q99665			Status Not Available
DEPDC6	1	13	2.57e-06	0.00195671	0.00889658	24	0	0.646029				Status Not Available
PRC1	1	13	0	0.00171212	0.00608914	5	0	-0.429421	O43663			Status Not Available
RPL32	1	13	0	0.00158983	0.00465231	4	0	-0.523945	P62910			Status Not Available
OPRD1	1	13	3.912e-05	0.00183441	0.00325655	3	0	-0.164057	P41143	DB00193; DB00295; DB00318; DB00321; DB00327; DB00333; DB00497; DB00514; DB00611; DB00647; DB00704; DB00708; DB00813; DB00836; DB00844; DB00854; DB00899; DB00921; DB00956; DB01081; DB01183; DB01192; DB01221; DB01452; DB06204; DB06274; DB06738; DB09272; DB09396; DB11691;DB01439; DB01444; DB01565;DB00318; DB00327; DB00497; DB00611; DB00647; DB00813; DB00921; DB00956; DB01081; DB01439; DB01444; DB014…	Approved;Experimental;Illicit;Withdrawn;Investigational	Withdrawn
HTR2B	1	13	6.4e-07	0.00183441	0.00314237	6	0	-0.420417	P41595	DB00216; DB00247; DB00248; DB00268; DB00320; DB00334; DB00353; DB00370; DB00413; DB00508; DB00543; DB00589; DB00696; DB00714; DB00805; DB01142; DB01186; DB01200; DB01239; DB01242; DB01392; DB06016; DB06148; DB06216;DB01049; DB09304; DB13025;DB00477;DB01221;DB01454;DB00574; DB01454; DB04829;DB00574; DB01079; DB01186; DB01239; DB04829;DB00216; DB00268; DB00334; DB00413; DB00574; DB00589; DB00714; D…	Approved;Approved;Approved;Approved;Experimental;Illicit;Withdrawn;Investigational;Investigational;Investigational	Withdrawn
GTF2H3	1	13	1.8e-07	0.0022013	0.00213946	7	0	0.0753935	Q13889			Status Not Available
BPGM	1	13	6e-08	0.00183441	0.0019023	29	0	0.0719045	P07738			Status Not Available
COL11A1	1	13	1.69e-05	0.002079	0.00182014	16	0	0.106121	P12107			Status Not Available
SEC11C	1	13	2.89e-06	0.00171212	0.00137092	4	0	-0.511433	Q9BY50			Status Not Available
EIF3J	1	13	7.2e-07	0.00195671	0.00127787	36	0	0.445247	O75822			Status Not Available
FZD7	1	13	1.24e-06	0.00269047	0.00117577	33	0	1.23108				Status Not Available
WNT5B	1	13	9.7e-07	0.00244589	0.001154	33	0	0.964361				Status Not Available
FZD3	1	13	0	0.00269047	0.00113941	33	0	1.2337				Status Not Available
MED20	1	13	0	0.00158983	0.0010444	40	0	-0.687224	Q9H944			Status Not Available
EIF3CL	1	13	3e-08	0.00158983	0.00087206	36	0	0.114031	B5ME19			Status Not Available
WNT7B	1	13	2.736e-05	0.00244589	0.0008387	33	0	0.78615	P56706			Status Not Available
UGT1A6	1	13	2.473e-05	0.00305736	0.00076392	8	0.0463366	0.544864	P19224			Status Not Available
WNT4	1	13	1.2e-07	0.00256818	0.00074064	33	0	1.09392				Status Not Available
WNT7A	1	13	2.87e-06	0.00256818	0.00069392	33	0	1.06572				Status Not Available
WNT2B	1	13	1.59e-06	0.00232359	0.00068551	33	0	0.694189	Q93097			Status Not Available
UGT2B10	1	13	1.18e-06	0.00256818	0.0006485	8	0	0.300089	P36537			Status Not Available
UGT2B17	1	13	1.47e-06	0.00244589	0.0006304	8	0	0.219652	O75795			Status Not Available
UGT2B11	1	13	1.5e-06	0.0022013	0.00058695	8	0	0.0787685	O75310			Status Not Available
NT5C	1	13	7e-08	0.00183441	0.00056167	17	0	0.0562307	Q8TCD5			Status Not Available
UGT2A1	1	13	4.97e-06	0.002079	0.0004942	8	0	0.00659534	Q9Y4X1			Status Not Available
AARS2	1	13	2.406e-05	0.00158983	0.00049032	31	0	-0.693767	Q5JTZ9	DB00160;DB00160	Approved;Nutraceutical	Nutraceutical
ASAH2	1	13	1.88e-06	0.00305736	0.00040027	51	0	1.50145	Q9NR71			Status Not Available
SGPP1	1	13	9.8e-07	0.00293506	0.00039929	51	0	1.45652	Q9BX95			Status Not Available
SGPP2	1	13	7.25e-06	0.00281277	0.00039435	51	0	1.32583	Q8IWX5			Status Not Available
ACER1	1	13	3.31e-06	0.00256818	0.00037324	51	0	0.991946	Q8TDN7			Status Not Available
ACER2	1	13	2.2e-07	0.002079	0.0003605	51	0	0.563427	Q5QJU3			Status Not Available
HSD17B2	1	13	3.83e-06	0.0022013	0.00034403	8	0	0.0221791	P37059	DB00157; DB00783;DB00157;DB00783	Approved;Nutraceutical;Investigational	Nutraceutical
CYP19A1	1	13	4.537e-05	0.00232359	0.00028938	8	0	0.0962412	P11511	DB00184; DB00357; DB00655; DB00894; DB00990; DB01006; DB01026; DB01217;DB03467; DB04539;DB00357; DB00894; DB00990; DB01006; DB01026; DB01217; DB02342; DB05749	Approved;Experimental;Investigational	Approved
DEGS1	1	13	1.61e-06	0.00269047	0.00021544	51	0	1.21621	O15121			Status Not Available
UGCG	1	13	0	0.00256818	0.00021152	51	0	1.11826	Q16739	DB00419; DB09039	Approved	Approved
SGMS2	1	13	6e-08	0.0022013	0.00020088	51	0	0.743291	Q8NHU3			Status Not Available
DEGS2	1	13	2.36e-06	0.0022013	0.00019772	51	0	0.716782	Q6QHC5			Status Not Available
CERK	1	13	0	0.002079	0.00017086	51	0	0.631158	Q8TCT0			Status Not Available
ENPP7	1	13	0	0.00158983	0.00015763	51	0	0.0956759	Q6UWV6			Status Not Available
SGMS1	1	13	1e-08	0.00195671	0.00014636	51	0	0.484033	Q86VZ5			Status Not Available
UGT8	1	13	1.05e-06	0.00171212	0.00011758	51	0	0.235511	Q16880			Status Not Available
COX7B	1	13	4e-08	0.00171212	3.888e-05	14	0	-0.677519	P24311	DB02659;DB04464	Approved;Experimental	Approved
TPM1	6	12	0.00232105	0.00476947	0.00829316	38	0.304247	2.70572	P09493	DB11638;DB11638; DB12695	Approved;Investigational	Approved
HADH	6	12	0.00557159	0.00745995	0.0011754	27	0.467819	3.25459	Q16836	DB00157;DB03059; DB03612;DB00157	Approved;Experimental;Nutraceutical	Nutraceutical
ACADM	5	12	0.00053544	0.00501406	0.00168809	27	0.279318	2.83186	P11310	DB03147;DB02910; DB03415	Approved;Experimental	Approved
EHHADH	5	12	0.00353831	0.00452489	0.00064478	27	0.0549979	2.95441	Q08426	DB00157;DB00157	Approved;Nutraceutical	Nutraceutical
XRN1	5	12	0.00099339	0.0042803	0.00063199	45	0.184349	2.79053	Q8IZH2			Status Not Available
PIAS2	4	12	2.24e-06	0.00158983	0.0188344	77	0.857999	-1.28033	O75928			Status Not Available
MAPT	4	12	0.00042032	0.00232359	0.0162	88	0.894422	-0.565196	P10636	DB00448; DB00637; DB01229; DB01248;DB00637;DB00448; DB01248	Approved;Withdrawn;Investigational	Withdrawn
NFE2L2	4	12	0.00253815	0.00354653	0.0155277	128	0.848765	1.39232	Q16236			Status Not Available
SNAI1	4	12	2.23e-05	0.00158983	0.0147603	22	0.805143	-0.587263	O95863			Status Not Available
HMOX1	4	12	0.00155709	0.00269047	0.0145559	128	0.871955	-0.04944	P09601	DB00157; DB01942;DB01942; DB02073; DB02468; DB03906; DB04803; DB06914; DB07342;DB00157;DB04912	Approved;Experimental;Nutraceutical;Investigational	Nutraceutical
PGR	4	12	0.00030269	0.00256818	0.0143565	62	0.808692	-0.0878026	P06401	DB00294; DB00304; DB00351; DB00367; DB00378; DB00396; DB00421; DB00431; DB00588; DB00603; DB00648; DB00717; DB00764; DB00823; DB00834; DB00957; DB01395; DB01406; DB01428; DB01431; DB06713; DB06789; DB08867; DB09123; DB09389; DB11064; DB11219;DB02746; DB02998;DB00378; DB00431;DB00294; DB00367; DB00378; DB00603; DB00834; DB04787; DB05253	Approved;Experimental;Withdrawn;Investigational	Withdrawn
CSNK2A1	4	12	0.0005562	0.00330195	0.0120651	122	0.845641	2.12653	P68400	DB02709;DB01765; DB02170; DB02709; DB03035; DB03127; DB03924; DB04216; DB04395; DB04462; DB04719; DB04720; DB04721; DB07802; DB08338; DB08340; DB08345; DB08353; DB08354; DB08360; DB08362; DB08473; DB08660;DB00171;DB00171; DB02709; DB04216; DB07715; DB08846	Approved;Experimental;Nutraceutical;Investigational	Nutraceutical
RAP1A	4	12	0.00086576	0.00330195	0.0119428	145	0.841	1.93569	P62834			Status Not Available
CEBPD	4	12	0.00301824	0.00256818	0.011201	13	0.859028	-0.723563	P49716			Status Not Available
SDC2	4	12	9.248e-05	0.00269047	0.0109991	90	0.831192	-0.0687359	P34741	DB00020;DB00020	Approved;Investigational	Approved
RASGRP1	4	12	0.00134489	0.00244589	0.0105411	145	0.81141	1.24471	O95267			Status Not Available
ITPR3	4	12	0.00245952	0.00379112	0.0104763	66	0.800046	0.591079	Q14573	DB00201	Approved	Approved
TYRO3	4	12	0.00059731	0.00232359	0.00961017	44	0.848666	-0.438163	Q06418			Status Not Available
SUV39H1	4	12	0.00182353	0.00232359	0.00909242	91	0.843422	-0.47792	O43463			Status Not Available
IGF2BP1	4	12	0.00033274	0.002079	0.00907586	182	0.847211	0.288614	Q9NZI8			Status Not Available
DLG4	4	12	0.00464102	0.0042803	0.00878826	95	0.816133	1.93686	P78352	DB00536;DB01972	Approved;Experimental	Approved
CABIN1	4	12	2.4e-07	0.00171212	0.00762491	69	0.805157	0.110848	Q9Y6J0			Status Not Available
ENSG00000228978	4	12	0.00037647	0.00244589	0.00731846	215	0.804166	0.337583				Status Not Available
EIF2AK2	4	12	0.00018566	0.0022013	0.00705921	119	0.808703	-0.191175	P19525			Status Not Available
[truncated: 6,178 more rows]
