# Supplementary material for: A side-effect free method for identifying cancer drug targets
Source: Sci Rep. 2018 Apr 27;8:6669. doi: 10.1038/s41598-018-25042-2 (PMC5923273; doi:10.1038/s41598-018-25042-2)
Supplement: Supplementary file 3 — Supplementary Data Statistics [file 41598_2018_25042_MOESM3_ESM.zip]

Archive with 12 entries (12 files):
- 20180306 Centrality_Carto Explore1.spv
- 20180306 Centrality_Carto Output1.compressed.pdf
- 20180306 Centrality_Carto Output1.spv
- 20180306 Centrality_Carto.sav
- 20180306 Centrality_Drug Analysis.sav
- 20180306 Centrality_Drug Explore1.spv
- 20180306 Centrality_Drug Output1.compressed.pdf
- 20180306 Centrality_Drug Output1.spv
- 20180306 Centrality_WocWct Explore1.spv
- 20180306 Centrality_WocWct Output1.pdf
- 20180306 Centrality_WocWct Output1.spv
- 20180306 Centrality_WocWct.sav
